# Supplementary material for: Transcriptome analysis of critical genes related to flowering in Mikania micrantha at different altitudes provides insights for a potential control
Source: BMC Genomics. 2023 Jan 10;24:14. doi: 10.1186/s12864-023-09108-8 (PMC9832669; doi:10.1186/s12864-023-09108-8)
Supplement: Supplementary file 3 — Additional file 3: Table S1. E2 vs E9 KEGG pathway enrichment. [file 12864_2023_9108_MOESM3_ESM.xlsx]

## Sheet: Sheet1
Table S1. E2 vs E9 KEGG pathway enrichment
#Kegg_pathway	ko_id	Cluter_frequency	Genome_frequency	P-value	Corrected_P-value	GeneID	KEGG Orthology	hyperlink
Photosynthesis - antenna proteins	ko00196	26 out of 2064 1.25968992248062%	31 out of 14737 0.21035488905476%	4.61459e-18	6.32199e-16	gene-E3N88_38259;gene-E3N88_17126;gene-E3N88_31093;gene-E3N88_34582;gene-E3N88_20993;gene-E3N88_25490;gene-E3N88_25492;gene-E3N88_02159;gene-E3N88_02160;gene-E3N88_04180;gene-E3N88_06544;gene-E3N88_06545;gene-E3N88_06546;gene-E3N88_06547;gene-E3N88_19494;gene-E3N88_36890;gene-E3N88_36891;gene-E3N88_42961;gene-E3N88_42962;gene-E3N88_08837;gene-E3N88_08838;gene-E3N88_44047;gene-E3N88_15341;gene-E3N…	K08907+K08908+K08908+K08909+K08910+K08910+K08910+K08912+K08912+K08912+K08912+K08912+K08912+K08912+K08912+K08912+K08912+K08912+K08912+K08913+K08913+K08913+K08914+K08916+K08917+K08917	https:\\www.genome.jp\dbget-bin\www_bget?map00196
Biosynthesis of secondary metabolites	ko01110	508 out of 2064 24.6124031007752%	3013 out of 14737 20.4451380878062%	3.88912e-07	5.32809e-05	gene-E3N88_44340;gene-E3N88_04774;gene-E3N88_05006;gene-E3N88_29879;gene-E3N88_37725;gene-E3N88_01693;gene-E3N88_01695;gene-E3N88_19965;gene-E3N88_15614;gene-E3N88_35527;gene-E3N88_35531;gene-E3N88_01649;gene-E3N88_01652;gene-E3N88_02186;gene-E3N88_02187;gene-E3N88_02188;gene-E3N88_06736;gene-E3N88_18312;gene-E3N88_21579;gene-E3N88_34290;gene-E3N88_25782;gene-E3N88_13144;gene-E3N88_02870;gene-E3N…	K00016+K00021+K00021+K00021+K00026+K00031+K00031+K00031+K00052+K00052+K00052+K00083+K00083+K00083+K00083+K00083+K00083+K00083+K00083+K00083+K00099+K00106+K00128+K00128+K00128+K00133+K00134+K00134+K00134+K00134+K00134+K00145+K00145+K00145+K00145+K00161+K00161+K00161+K00162+K00164+K00166+K00218+K00218+K00224+K00227+K00232+K00232+K00232+K00382+K00422+K00422+K00422+K00422+K00422+K00422+K00430+K00430+…	https:\\www.genome.jp\dbget-bin\www_bget?map01110
Phenylpropanoid biosynthesis	ko00940	120 out of 2064 5.81395348837209%	559 out of 14737 3.79317364456809%	6.55076e-07	8.97454e-05	gene-E3N88_01649;gene-E3N88_01652;gene-E3N88_02186;gene-E3N88_02187;gene-E3N88_02188;gene-E3N88_06736;gene-E3N88_18312;gene-E3N88_21579;gene-E3N88_34290;gene-E3N88_02111;gene-E3N88_03596;gene-E3N88_06299;gene-E3N88_10718;gene-E3N88_15248;gene-E3N88_16282;gene-E3N88_17856;gene-E3N88_25707;gene-E3N88_29953;gene-E3N88_33629;gene-E3N88_35348;gene-E3N88_40460;gene-E3N88_40469;gene-E3N88_11200;gene-E3N…	K00083+K00083+K00083+K00083+K00083+K00083+K00083+K00083+K00083+K00430+K00430+K00430+K00430+K00430+K00430+K00430+K00430+K00430+K00430+K00430+K00430+K00430+K00487+K00588+K00588+K00588+K00588+K00588+K00588+K00588+K00588+K00588+K00588+K00588+K00588+K00588+K00588+K00588+K01188+K01188+K01188+K01188+K01188+K01188+K01188+K01188+K01188+K01188+K01904+K01904+K05349+K05349+K05349+K05349+K05349+K06892+K06892+…	https:\\www.genome.jp\dbget-bin\www_bget?map00940
Mannose type O-glycan biosynthesis	ko00515	5 out of 2064 0.242248062015504%	6 out of 14737 0.0407138494944697%	0.000284489	0.0389749	gene-E3N88_15457;gene-E3N88_15465;gene-E3N88_23095;gene-E3N88_23135;gene-E3N88_08696	K00728+K00728+K00728+K00728+K18207	https:\\www.genome.jp\dbget-bin\www_bget?map00515
Linoleic acid metabolism	ko00591	29 out of 2064 1.40503875968992%	110 out of 14737 0.746420574065278%	0.000441521	0.0604884	gene-E3N88_08627;gene-E3N88_14858;gene-E3N88_16452;gene-E3N88_19066;gene-E3N88_19069;gene-E3N88_19070;gene-E3N88_19071;gene-E3N88_24397;gene-E3N88_24398;gene-E3N88_32725;gene-E3N88_32744;gene-E3N88_45803;gene-E3N88_09281;gene-E3N88_19583;gene-E3N88_19585;gene-E3N88_19589;gene-E3N88_23272;gene-E3N88_28648;gene-E3N88_29478;gene-E3N88_36719;gene-E3N88_39256;gene-E3N88_05353;gene-E3N88_11857;gene-E3N…	K00454+K00454+K00454+K00454+K00454+K00454+K00454+K00454+K00454+K00454+K00454+K00454+K01047+K07409+K07409+K07409+K07418+K07418+K07418+K07418+K07418+K07424+K15718+K15718+K15718+K15718+K15718+K15718+K15718	https:\\www.genome.jp\dbget-bin\www_bget?map00591
Anthocyanin biosynthesis	ko00942	10 out of 2064 0.484496124031008%	25 out of 14737 0.16964103956029%	0.00124263	0.170241	gene-E3N88_15290;gene-E3N88_35942;gene-E3N88_35945;gene-E3N88_28227;gene-E3N88_18478;gene-E3N88_18486;gene-E3N88_34539;gene-E3N88_34550;gene-E3N88_34561;gene-E3N88_34562	K12930+K12930+K12930+K17193+K21383+K21383+K21383+K21383+K21383+K21383	https:\\www.genome.jp\dbget-bin\www_bget?map00942
Zeatin biosynthesis	ko00908	25 out of 2064 1.21124031007752%	96 out of 14737 0.651421591911515%	0.0012837	0.175867	gene-E3N88_25700;gene-E3N88_26607;gene-E3N88_29076;gene-E3N88_31793;gene-E3N88_45210;gene-E3N88_30023;gene-E3N88_03271;gene-E3N88_03332;gene-E3N88_10953;gene-E3N88_44038;gene-E3N88_14466;gene-E3N88_14467;gene-E3N88_24587;gene-E3N88_24591;gene-E3N88_24592;gene-E3N88_24594;gene-E3N88_24595;gene-E3N88_33044;gene-E3N88_33047;gene-E3N88_33077;gene-E3N88_33078;gene-E3N88_33079;gene-E3N88_42043;gene-E3N…	K00279+K00279+K00279+K00279+K00279+K10717+K13493+K13493+K13495+K13495+K13496+K13496+K13496+K13496+K13496+K13496+K13496+K13496+K13496+K13496+K13496+K13496+K13496+K13496+K13496	https:\\www.genome.jp\dbget-bin\www_bget?map00908
Protein processing in endoplasmic reticulum	ko04141	116 out of 2064 5.62015503875969%	638 out of 14737 4.32923932957861%	0.00155881	0.213558	gene-E3N88_05713;gene-E3N88_40977;gene-E3N88_35746;gene-E3N88_18802;gene-E3N88_18803;gene-E3N88_00483;gene-E3N88_00664;gene-E3N88_06161;gene-E3N88_07501;gene-E3N88_11103;gene-E3N88_13487;gene-E3N88_17526;gene-E3N88_22165;gene-E3N88_24004;gene-E3N88_25460;gene-E3N88_26219;gene-E3N88_27034;gene-E3N88_27984;gene-E3N88_28068;gene-E3N88_28098;gene-E3N88_33560;gene-E3N88_33563;gene-E3N88_33587;gene-E3N…	K01230+K01230+K01456+K03094+K03094+K03283+K03283+K03283+K03283+K03283+K03283+K03283+K03283+K03283+K03283+K03283+K03283+K03283+K03283+K03283+K03283+K03283+K03283+K03283+K03283+K03283+K03283+K03283+K03283+K03283+K03283+K03283+K03283+K03283+K03347+K03868+K03868+K03868+K03868+K03868+K03868+K04079+K04079+K04079+K04374+K04374+K06689+K07342+K08054+K08054+K08852+K08852+K09486+K09487+K09487+K09487+K09487+…	https:\\www.genome.jp\dbget-bin\www_bget?map04141
Biosynthesis of unsaturated fatty acids	ko01040	21 out of 2064 1.01744186046512%	79 out of 14737 0.536065685010518%	0.00230821	0.316225	gene-E3N88_06438;gene-E3N88_11290;gene-E3N88_23961;gene-E3N88_41936;gene-E3N88_35178;gene-E3N88_33923;gene-E3N88_19912;gene-E3N88_17239;gene-E3N88_17511;gene-E3N88_17513;gene-E3N88_30768;gene-E3N88_36180;gene-E3N88_36181;gene-E3N88_37919;gene-E3N88_37920;gene-E3N88_37921;gene-E3N88_37922;gene-E3N88_41678;gene-E3N88_41679;gene-E3N88_03005;gene-E3N88_13324	K00232+K00232+K00232+K01068+K03921+K07513+K10251+K10256+K10256+K10256+K10256+K10256+K10256+K10256+K10256+K10256+K10256+K10256+K10256+K10258+K10258	https:\\www.genome.jp\dbget-bin\www_bget?map01040
Flavonoid biosynthesis	ko00941	45 out of 2064 2.18023255813953%	213 out of 14737 1.44534165705367%	0.00275786	0.377826	gene-E3N88_11200;gene-E3N88_09681;gene-E3N88_09699;gene-E3N88_12465;gene-E3N88_12466;gene-E3N88_12467;gene-E3N88_12468;gene-E3N88_12470;gene-E3N88_12479;gene-E3N88_12481;gene-E3N88_12482;gene-E3N88_12483;gene-E3N88_12484;gene-E3N88_12485;gene-E3N88_12486;gene-E3N88_30133;gene-E3N88_11909;gene-E3N88_07458;gene-E3N88_22944;gene-E3N88_03384;gene-E3N88_27546;gene-E3N88_13578;gene-E3N88_27055;gene-E3N…	K00487+K00588+K00588+K00588+K00588+K00588+K00588+K00588+K00588+K00588+K00588+K00588+K00588+K00588+K00588+K00588+K00660+K01859+K01859+K05277+K05277+K05278+K05278+K05278+K09754+K13065+K13065+K13065+K13065+K13065+K13065+K13065+K13065+K13065+K13065+K13065+K13065+K13065+K13065+K13065+K13082+K13082+K22845+K22845+K22845	https:\\www.genome.jp\dbget-bin\www_bget?map00941
Sesquiterpenoid and triterpenoid biosynthesis	ko00909	23 out of 2064 1.11434108527132%	92 out of 14737 0.624279025581869%	0.00346266	0.474384	gene-E3N88_02486;gene-E3N88_19008;gene-E3N88_19009;gene-E3N88_32193;gene-E3N88_22545;gene-E3N88_44903;gene-E3N88_44905;gene-E3N88_06779;gene-E3N88_06783;gene-E3N88_09963;gene-E3N88_10543;gene-E3N88_17657;gene-E3N88_20528;gene-E3N88_30784;gene-E3N88_33540;gene-E3N88_33618;gene-E3N88_33620;gene-E3N88_33624;gene-E3N88_17295;gene-E3N88_36768;gene-E3N88_36058;gene-E3N88_06771;gene-E3N88_17332	K00511+K14175+K14175+K14175+K15472+K15800+K15800+K15803+K15803+K15803+K15803+K15803+K15803+K15803+K15803+K15803+K15803+K15803+K15813+K15813+K20659+K22065+K22065	https:\\www.genome.jp\dbget-bin\www_bget?map00909
Plant-pathogen interaction	ko04626	148 out of 2064 7.17054263565892%	859 out of 14737 5.82886611929158%	0.00356204	0.487999	gene-E3N88_01622;gene-E3N88_02635;gene-E3N88_04056;gene-E3N88_10941;gene-E3N88_37305;gene-E3N88_03008;gene-E3N88_12695;gene-E3N88_12715;gene-E3N88_06036;gene-E3N88_27530;gene-E3N88_28652;gene-E3N88_34757;gene-E3N88_46002;gene-E3N88_08834;gene-E3N88_15886;gene-E3N88_37950;gene-E3N88_44049;gene-E3N88_08700;gene-E3N88_13328;gene-E3N88_13709;gene-E3N88_14554;gene-E3N88_14575;gene-E3N88_17043;gene-E3N…	K02183+K02183+K02183+K02183+K02183+K04079+K04079+K04079+K04368+K05391+K05391+K05391+K05391+K09487+K09487+K09487+K09487+K13412+K13412+K13412+K13412+K13412+K13412+K13412+K13412+K13412+K13412+K13413+K13413+K13413+K13414+K13414+K13420+K13420+K13420+K13420+K13420+K13420+K13420+K13420+K13420+K13420+K13420+K13420+K13420+K13420+K13420+K13420+K13420+K13420+K13420+K13424+K13424+K13424+K13424+K13424+K13425+…	https:\\www.genome.jp\dbget-bin\www_bget?map04626
Carotenoid biosynthesis	ko00906	25 out of 2064 1.21124031007752%	104 out of 14737 0.705706724570808%	0.00414869	0.568371	gene-E3N88_30140;gene-E3N88_15807;gene-E3N88_18082;gene-E3N88_34594;gene-E3N88_36762;gene-E3N88_09206;gene-E3N88_09239;gene-E3N88_14619;gene-E3N88_14624;gene-E3N88_14625;gene-E3N88_32868;gene-E3N88_32874;gene-E3N88_32875;gene-E3N88_32876;gene-E3N88_36605;gene-E3N88_41590;gene-E3N88_45948;gene-E3N88_36108;gene-E3N88_27839;gene-E3N88_40380;gene-E3N88_44378;gene-E3N88_07350;gene-E3N88_27046;gene-E3N…	K09838+K09840+K09840+K09840+K09840+K09841+K09841+K09841+K09841+K09841+K09841+K09841+K09841+K09841+K09841+K09841+K09841+K09843+K14595+K15744+K15744+K15746+K17911+K17913+K17913	https:\\www.genome.jp\dbget-bin\www_bget?map00906
Stilbenoid, diarylheptanoid and gingerol biosynthesis	ko00945	33 out of 2064 1.59883720930233%	153 out of 14737 1.03820316210898%	0.00683244	0.936045	gene-E3N88_11200;gene-E3N88_09681;gene-E3N88_09699;gene-E3N88_12465;gene-E3N88_12466;gene-E3N88_12467;gene-E3N88_12468;gene-E3N88_12470;gene-E3N88_12479;gene-E3N88_12481;gene-E3N88_12482;gene-E3N88_12483;gene-E3N88_12484;gene-E3N88_12485;gene-E3N88_12486;gene-E3N88_30133;gene-E3N88_29398;gene-E3N88_01212;gene-E3N88_04013;gene-E3N88_10126;gene-E3N88_19606;gene-E3N88_32946;gene-E3N88_32949;gene-E3N…	K00487+K00588+K00588+K00588+K00588+K00588+K00588+K00588+K00588+K00588+K00588+K00588+K00588+K00588+K00588+K00588+K09754+K13065+K13065+K13065+K13065+K13065+K13065+K13065+K13065+K13065+K13065+K13065+K13065+K13065+K13065+K13065+K16040	https:\\www.genome.jp\dbget-bin\www_bget?map00945
alpha-Linolenic acid metabolism	ko00592	27 out of 2064 1.30813953488372%	120 out of 14737 0.814276989889394%	0.00767627	1	gene-E3N88_46033;gene-E3N88_06438;gene-E3N88_11290;gene-E3N88_23961;gene-E3N88_08627;gene-E3N88_14858;gene-E3N88_16452;gene-E3N88_19066;gene-E3N88_19069;gene-E3N88_19070;gene-E3N88_19071;gene-E3N88_24397;gene-E3N88_24398;gene-E3N88_32725;gene-E3N88_32744;gene-E3N88_45803;gene-E3N88_09281;gene-E3N88_10481;gene-E3N88_20219;gene-E3N88_07543;gene-E3N88_33923;gene-E3N88_10378;gene-E3N88_39129;gene-E3N…	K00224+K00232+K00232+K00232+K00454+K00454+K00454+K00454+K00454+K00454+K00454+K00454+K00454+K00454+K00454+K00454+K01047+K01723+K01723+K05894+K07513+K08241+K10525+K10526+K10528+K16818+K16818	https:\\www.genome.jp\dbget-bin\www_bget?map00592
Phenylalanine, tyrosine and tryptophan biosynthesis	ko00400	21 out of 2064 1.01744186046512%	88 out of 14737 0.597136459252222%	0.00889691	1	gene-E3N88_37084;gene-E3N88_04626;gene-E3N88_04823;gene-E3N88_05424;gene-E3N88_10789;gene-E3N88_11141;gene-E3N88_40430;gene-E3N88_43900;gene-E3N88_37238;gene-E3N88_44124;gene-E3N88_07777;gene-E3N88_20014;gene-E3N88_20015;gene-E3N88_02789;gene-E3N88_16357;gene-E3N88_44014;gene-E3N88_29666;gene-E3N88_46201;gene-E3N88_37962;gene-E3N88_28788;gene-E3N88_20294	K00800+K00815+K00815+K00815+K01626+K01657+K01658+K01658+K01696+K01696+K01735+K01850+K01850+K05359+K05359+K05359+K13832+K14454+K14455+K15227+K15849	https:\\www.genome.jp\dbget-bin\www_bget?map00400
Plant hormone signal transduction	ko04075	137 out of 2064 6.63759689922481%	819 out of 14737 5.55744045599511%	0.0133231	1	gene-E3N88_28616;gene-E3N88_05646;gene-E3N88_22526;gene-E3N88_43317;gene-E3N88_02328;gene-E3N88_04423;gene-E3N88_05786;gene-E3N88_06064;gene-E3N88_15841;gene-E3N88_19532;gene-E3N88_21731;gene-E3N88_26033;gene-E3N88_30941;gene-E3N88_31095;gene-E3N88_31214;gene-E3N88_37406;gene-E3N88_43943;gene-E3N88_04303;gene-E3N88_12247;gene-E3N88_15097;gene-E3N88_15127;gene-E3N88_15137;gene-E3N88_15931;gene-E3N…	K12126+K13413+K13413+K13413+K13415+K13415+K13415+K13415+K13415+K13415+K13415+K13415+K13415+K13415+K13415+K13415+K13415+K13422+K13422+K13422+K13422+K13422+K13422+K13422+K13422+K13422+K13422+K13422+K13422+K13422+K13464+K13464+K13464+K13464+K13464+K13464+K13464+K13464+K13946+K13946+K14431+K14431+K14431+K14432+K14432+K14432+K14432+K14484+K14484+K14484+K14484+K14484+K14484+K14484+K14484+K14484+K14485+…	https:\\www.genome.jp\dbget-bin\www_bget?map04075
Monoterpenoid biosynthesis	ko00902	16 out of 2064 0.775193798449612%	64 out of 14737 0.434281061274344%	0.013413	1	gene-E3N88_24554;gene-E3N88_28176;gene-E3N88_28178;gene-E3N88_28181;gene-E3N88_28200;gene-E3N88_30812;gene-E3N88_00789;gene-E3N88_00804;gene-E3N88_42133;gene-E3N88_03275;gene-E3N88_37595;gene-E3N88_06260;gene-E3N88_20613;gene-E3N88_20615;gene-E3N88_22352;gene-E3N88_38376	K07385+K07385+K07385+K07385+K07385+K15095+K20979+K20979+K20979+K21373+K21373+K21374+K21374+K21374+K21374+K21374	https:\\www.genome.jp\dbget-bin\www_bget?map00902
Isoflavonoid biosynthesis	ko00943	7 out of 2064 0.339147286821705%	20 out of 14737 0.135712831648232%	0.0153106	1	gene-E3N88_10320;gene-E3N88_25468;gene-E3N88_35259;gene-E3N88_35260;gene-E3N88_42294;gene-E3N88_37078;gene-E3N88_41937	K13260+K13260+K13260+K13260+K13260+K13265+K13265	https:\\www.genome.jp\dbget-bin\www_bget?map00943
Circadian rhythm - plant	ko04712	31 out of 2064 1.50193798449612%	152 out of 14737 1.03141752052657%	0.0187461	1	gene-E3N88_11909;gene-E3N88_24686;gene-E3N88_13942;gene-E3N88_34710;gene-E3N88_01890;gene-E3N88_14303;gene-E3N88_16110;gene-E3N88_07651;gene-E3N88_28616;gene-E3N88_10559;gene-E3N88_12197;gene-E3N88_20153;gene-E3N88_29806;gene-E3N88_02591;gene-E3N88_22531;gene-E3N88_37061;gene-E3N88_41189;gene-E3N88_43484;gene-E3N88_44145;gene-E3N88_44302;gene-E3N88_30061;gene-E3N88_01983;gene-E3N88_02636;gene-E3N…	K00660+K03097+K03115+K10143+K12116+K12121+K12121+K12124+K12126+K12127+K12133+K12133+K12133+K12135+K12135+K12135+K12135+K12135+K12135+K12135+K16166+K16221+K16222+K16222+K16222+K16222+K16222+K16222+K16222+K16222+K16240	https:\\www.genome.jp\dbget-bin\www_bget?map04712
Isoquinoline alkaloid biosynthesis	ko00950	23 out of 2064 1.11434108527132%	106 out of 14737 0.719278007735631%	0.0199832	1	gene-E3N88_34230;gene-E3N88_34234;gene-E3N88_34243;gene-E3N88_34244;gene-E3N88_34607;gene-E3N88_34610;gene-E3N88_04626;gene-E3N88_04823;gene-E3N88_05424;gene-E3N88_22376;gene-E3N88_28451;gene-E3N88_28453;gene-E3N88_33434;gene-E3N88_38392;gene-E3N88_42172;gene-E3N88_45632;gene-E3N88_46201;gene-E3N88_37962;gene-E3N88_25084;gene-E3N88_40080;gene-E3N88_41332;gene-E3N88_20294;gene-E3N88_21861	K00422+K00422+K00422+K00422+K00422+K00422+K00815+K00815+K00815+K01593+K01593+K01593+K01593+K01593+K01593+K01593+K14454+K14455+K14975+K14976+K14976+K15849+K22097	https:\\www.genome.jp\dbget-bin\www_bget?map00950
Caffeine metabolism	ko00232	5 out of 2064 0.242248062015504%	13 out of 14737 0.088213340571351%	0.0260194	1	gene-E3N88_13144;gene-E3N88_03055;gene-E3N88_19583;gene-E3N88_19585;gene-E3N88_19589	K00106+K00365+K07409+K07409+K07409	https:\\www.genome.jp\dbget-bin\www_bget?map00232
Indole alkaloid biosynthesis	ko00901	12 out of 2064 0.581395348837209%	48 out of 14737 0.325710795955758%	0.0298952	1	gene-E3N88_22376;gene-E3N88_28451;gene-E3N88_28453;gene-E3N88_33434;gene-E3N88_38392;gene-E3N88_42172;gene-E3N88_45632;gene-E3N88_04119;gene-E3N88_33388;gene-E3N88_36649;gene-E3N88_36681;gene-E3N88_44070	K01593+K01593+K01593+K01593+K01593+K01593+K01593+K21026+K21026+K21026+K21026+K21026	https:\\www.genome.jp\dbget-bin\www_bget?map00901
Metabolic pathways	ko01100	924 out of 2064 44.7674418604651%	6316 out of 14737 42.8581122345118%	0.0311383	1	gene-E3N88_03544;gene-E3N88_22362;gene-E3N88_01762;gene-E3N88_44340;gene-E3N88_23814;gene-E3N88_04774;gene-E3N88_05006;gene-E3N88_29879;gene-E3N88_37725;gene-E3N88_00228;gene-E3N88_03992;gene-E3N88_09942;gene-E3N88_01693;gene-E3N88_01695;gene-E3N88_19965;gene-E3N88_15614;gene-E3N88_35527;gene-E3N88_35531;gene-E3N88_24502;gene-E3N88_31165;gene-E3N88_01649;gene-E3N88_01652;gene-E3N88_02186;gene-E3N…	K00008+K00010+K00012+K00016+K00020+K00021+K00021+K00021+K00026+K00028+K00028+K00029+K00031+K00031+K00031+K00052+K00052+K00052+K00059+K00059+K00083+K00083+K00083+K00083+K00083+K00083+K00083+K00083+K00083+K00099+K00106+K00108+K00108+K00108+K00128+K00128+K00128+K00133+K00134+K00134+K00134+K00134+K00134+K00145+K00145+K00145+K00145+K00161+K00161+K00161+K00162+K00164+K00166+K00218+K00218+K00227+K00232+…	https:\\www.genome.jp\dbget-bin\www_bget?map01100
Phenylalanine metabolism	ko00360	25 out of 2064 1.21124031007752%	125 out of 14737 0.848205197801452%	0.0398166	1	gene-E3N88_04626;gene-E3N88_04823;gene-E3N88_05424;gene-E3N88_04860;gene-E3N88_04861;gene-E3N88_27946;gene-E3N88_22376;gene-E3N88_28451;gene-E3N88_28453;gene-E3N88_33434;gene-E3N88_38392;gene-E3N88_42172;gene-E3N88_45632;gene-E3N88_33256;gene-E3N88_35526;gene-E3N88_02946;gene-E3N88_13282;gene-E3N88_16217;gene-E3N88_16222;gene-E3N88_44843;gene-E3N88_46220;gene-E3N88_46221;gene-E3N88_46201;gene-E3N…	K00815+K00815+K00815+K01426+K01426+K01426+K01593+K01593+K01593+K01593+K01593+K01593+K01593+K01692+K07253+K10775+K10775+K10775+K10775+K10775+K10775+K10775+K14454+K14455+K15849	https:\\www.genome.jp\dbget-bin\www_bget?map00360
MAPK signaling pathway - plant	ko04016	105 out of 2064 5.08720930232558%	641 out of 14737 4.34959625432585%	0.0454321	1	gene-E3N88_01622;gene-E3N88_02635;gene-E3N88_04056;gene-E3N88_10941;gene-E3N88_37305;gene-E3N88_05646;gene-E3N88_22526;gene-E3N88_43317;gene-E3N88_06366;gene-E3N88_39189;gene-E3N88_06196;gene-E3N88_09365;gene-E3N88_09873;gene-E3N88_11433;gene-E3N88_11943;gene-E3N88_13212;gene-E3N88_17169;gene-E3N88_20556;gene-E3N88_22962;gene-E3N88_23053;gene-E3N88_23107;gene-E3N88_25378;gene-E3N88_27844;gene-E3N…	K02183+K02183+K02183+K02183+K02183+K13413+K13413+K13413+K13414+K13414+K13420+K13420+K13420+K13420+K13420+K13420+K13420+K13420+K13420+K13420+K13420+K13420+K13420+K13420+K13420+K13420+K13420+K13420+K13420+K13422+K13422+K13422+K13422+K13422+K13422+K13422+K13422+K13422+K13422+K13422+K13422+K13422+K13424+K13424+K13424+K13424+K13424+K13425+K13425+K13447+K13447+K13447+K13447+K14496+K14496+K14496+K14496+…	https:\\www.genome.jp\dbget-bin\www_bget?map04016
Nitrogen metabolism	ko00910	13 out of 2064 0.62984496124031%	60 out of 14737 0.407138494944697%	0.0691855	1	gene-E3N88_02467;gene-E3N88_19972;gene-E3N88_14768;gene-E3N88_14769;gene-E3N88_14807;gene-E3N88_14808;gene-E3N88_14809;gene-E3N88_01634;gene-E3N88_40942;gene-E3N88_41083;gene-E3N88_19890;gene-E3N88_07006;gene-E3N88_24107	K01455+K01673+K01674+K01674+K01674+K01674+K01674+K01915+K01915+K01915+K02575+K10534+K10534	https:\\www.genome.jp\dbget-bin\www_bget?map00910
Arginine biosynthesis	ko00220	12 out of 2064 0.581395348837209%	55 out of 14737 0.373210287032639%	0.0754147	1	gene-E3N88_06804;gene-E3N88_27549;gene-E3N88_33402;gene-E3N88_42596;gene-E3N88_21506;gene-E3N88_25239;gene-E3N88_19227;gene-E3N88_01634;gene-E3N88_40942;gene-E3N88_41083;gene-E3N88_46201;gene-E3N88_37962	K00145+K00145+K00145+K00145+K00814+K01438+K01476+K01915+K01915+K01915+K14454+K14455	https:\\www.genome.jp\dbget-bin\www_bget?map00220
Terpenoid backbone biosynthesis	ko00900	23 out of 2064 1.11434108527132%	123 out of 14737 0.834633914636629%	0.0879807	1	gene-E3N88_04774;gene-E3N88_05006;gene-E3N88_29879;gene-E3N88_25782;gene-E3N88_34031;gene-E3N88_34527;gene-E3N88_27242;gene-E3N88_28522;gene-E3N88_29737;gene-E3N88_44984;gene-E3N88_24106;gene-E3N88_27722;gene-E3N88_05352;gene-E3N88_11144;gene-E3N88_11145;gene-E3N88_11147;gene-E3N88_45812;gene-E3N88_02122;gene-E3N88_13417;gene-E3N88_27359;gene-E3N88_29745;gene-E3N88_30012;gene-E3N88_38196	K00021+K00021+K00021+K00099+K00587+K00626+K01662+K01662+K01662+K01662+K01823+K03527+K05356+K11778+K11778+K11778+K11778+K12742+K12742+K13789+K13789+K13789+K15889	https:\\www.genome.jp\dbget-bin\www_bget?map00900
Pyrimidine metabolism	ko00240	26 out of 2064 1.25968992248062%	142 out of 14737 0.96356110470245%	0.0895923	1	gene-E3N88_13931;gene-E3N88_08000;gene-E3N88_34495;gene-E3N88_02733;gene-E3N88_02777;gene-E3N88_02778;gene-E3N88_03886;gene-E3N88_26505;gene-E3N88_26521;gene-E3N88_38058;gene-E3N88_45669;gene-E3N88_08506;gene-E3N88_34443;gene-E3N88_06087;gene-E3N88_28055;gene-E3N88_15601;gene-E3N88_40988;gene-E3N88_11772;gene-E3N88_31064;gene-E3N88_40949;gene-E3N88_41060;gene-E3N88_41067;gene-E3N88_41906;gene-E3N…	K00254+K00609+K00857+K00876+K00876+K00876+K00876+K00876+K00876+K01081+K01081+K01240+K01465+K01489+K01510+K01520+K03787+K06966+K06966+K10808+K10808+K10808+K10808+K10808+K10808+K13998	https:\\www.genome.jp\dbget-bin\www_bget?map00240
Glycosaminoglycan degradation	ko00531	11 out of 2064 0.532945736434108%	51 out of 14737 0.346067720702992%	0.0922191	1	gene-E3N88_33227;gene-E3N88_28278;gene-E3N88_43746;gene-E3N88_45252;gene-E3N88_02370;gene-E3N88_07802;gene-E3N88_16405;gene-E3N88_28801;gene-E3N88_39181;gene-E3N88_43291;gene-E3N88_04448	K07964+K10532+K10532+K10532+K12309+K12309+K12309+K12309+K12309+K12309+K12373	https:\\www.genome.jp\dbget-bin\www_bget?map00531
Biosynthesis of amino acids	ko01230	80 out of 2064 3.87596899224806%	496 out of 14737 3.36567822487616%	0.0950062	1	gene-E3N88_01693;gene-E3N88_01695;gene-E3N88_19965;gene-E3N88_15614;gene-E3N88_35527;gene-E3N88_35531;gene-E3N88_40438;gene-E3N88_14747;gene-E3N88_20039;gene-E3N88_30361;gene-E3N88_33220;gene-E3N88_38137;gene-E3N88_06804;gene-E3N88_27549;gene-E3N88_33402;gene-E3N88_42596;gene-E3N88_22005;gene-E3N88_36187;gene-E3N88_43883;gene-E3N88_39019;gene-E3N88_37085;gene-E3N88_17111;gene-E3N88_27395;gene-E3N…	K00031+K00031+K00031+K00052+K00052+K00052+K00133+K00134+K00134+K00134+K00134+K00134+K00145+K00145+K00145+K00145+K00549+K00549+K00549+K00600+K00615+K00640+K00640+K00640+K00789+K00800+K00814+K00815+K00815+K00815+K00850+K00850+K00850+K00850+K00873+K00873+K00928+K01438+K01476+K01620+K01623+K01623+K01623+K01623+K01626+K01653+K01657+K01658+K01658+K01681+K01689+K01696+K01696+K01733+K01735+K01760+K01783+…	https:\\www.genome.jp\dbget-bin\www_bget?map01230
Spliceosome	ko03040	73 out of 2064 3.53682170542636%	452 out of 14737 3.06710999525005%	0.104298	1	gene-E3N88_00483;gene-E3N88_00664;gene-E3N88_06161;gene-E3N88_07501;gene-E3N88_11103;gene-E3N88_13487;gene-E3N88_17526;gene-E3N88_22165;gene-E3N88_24004;gene-E3N88_25460;gene-E3N88_26219;gene-E3N88_27034;gene-E3N88_27984;gene-E3N88_28068;gene-E3N88_28098;gene-E3N88_33560;gene-E3N88_33563;gene-E3N88_33587;gene-E3N88_33589;gene-E3N88_33591;gene-E3N88_33596;gene-E3N88_35615;gene-E3N88_35617;gene-E3N…	K03283+K03283+K03283+K03283+K03283+K03283+K03283+K03283+K03283+K03283+K03283+K03283+K03283+K03283+K03283+K03283+K03283+K03283+K03283+K03283+K03283+K03283+K03283+K03283+K03283+K03283+K03283+K03283+K03283+K11086+K11091+K11092+K11097+K11097+K11098+K11099+K12621+K12623+K12741+K12741+K12741+K12741+K12741+K12741+K12741+K12741+K12812+K12812+K12817+K12818+K12820+K12820+K12822+K12831+K12835+K12835+K12835+…	https:\\www.genome.jp\dbget-bin\www_bget?map03040
Thiamine metabolism	ko00730	8 out of 2064 0.387596899224806%	35 out of 14737 0.237497455384407%	0.106818	1	gene-E3N88_23855;gene-E3N88_27242;gene-E3N88_28522;gene-E3N88_29737;gene-E3N88_44984;gene-E3N88_31778;gene-E3N88_02490;gene-E3N88_42141	K00939+K01662+K01662+K01662+K01662+K03147+K04487+K20896	https:\\www.genome.jp\dbget-bin\www_bget?map00730
Glutathione metabolism	ko00480	31 out of 2064 1.50193798449612%	177 out of 14737 1.20105856008686%	0.108851	1	gene-E3N88_01693;gene-E3N88_01695;gene-E3N88_19965;gene-E3N88_04968;gene-E3N88_19309;gene-E3N88_22349;gene-E3N88_36157;gene-E3N88_38947;gene-E3N88_01682;gene-E3N88_02150;gene-E3N88_08811;gene-E3N88_24560;gene-E3N88_31414;gene-E3N88_33712;gene-E3N88_36534;gene-E3N88_36535;gene-E3N88_36539;gene-E3N88_41887;gene-E3N88_45269;gene-E3N88_37114;gene-E3N88_08253;gene-E3N88_12162;gene-E3N88_44450;gene-E3N…	K00031+K00031+K00031+K00434+K00434+K00434+K00434+K00797+K00799+K00799+K00799+K00799+K00799+K00799+K00799+K00799+K00799+K00799+K00799+K01255+K01256+K01919+K01919+K10808+K10808+K10808+K10808+K10808+K10808+K18592+K21888	https:\\www.genome.jp\dbget-bin\www_bget?map00480
Porphyrin and chlorophyll metabolism	ko00860	20 out of 2064 0.968992248062015%	109 out of 14737 0.739634932482866%	0.122276	1	gene-E3N88_26138;gene-E3N88_34728;gene-E3N88_27575;gene-E3N88_38606;gene-E3N88_20762;gene-E3N88_08575;gene-E3N88_26322;gene-E3N88_10967;gene-E3N88_43782;gene-E3N88_30332;gene-E3N88_10935;gene-E3N88_33787;gene-E3N88_42738;gene-E3N88_31543;gene-E3N88_30772;gene-E3N88_12885;gene-E3N88_38356;gene-E3N88_22404;gene-E3N88_35752;gene-E3N88_07359	K00218+K00218+K01599+K01599+K01719+K01772+K02492+K03403+K03403+K03794+K04035+K08099+K08099+K08101+K13071+K13544+K13544+K13600+K21480+K22013	https:\\www.genome.jp\dbget-bin\www_bget?map00860
Brassinosteroid biosynthesis	ko00905	8 out of 2064 0.387596899224806%	38 out of 14737 0.257854380131641%	0.153395	1	gene-E3N88_01752;gene-E3N88_02580;gene-E3N88_19406;gene-E3N88_41394;gene-E3N88_37714;gene-E3N88_05621;gene-E3N88_36310;gene-E3N88_36311	K09590+K12639+K12639+K12639+K15639+K20623+K20623+K20623	https:\\www.genome.jp\dbget-bin\www_bget?map00905
Tyrosine metabolism	ko00350	20 out of 2064 0.968992248062015%	113 out of 14737 0.766777498812513%	0.158364	1	gene-E3N88_34230;gene-E3N88_34234;gene-E3N88_34243;gene-E3N88_34244;gene-E3N88_34607;gene-E3N88_34610;gene-E3N88_04626;gene-E3N88_04823;gene-E3N88_05424;gene-E3N88_22376;gene-E3N88_28451;gene-E3N88_28453;gene-E3N88_33434;gene-E3N88_38392;gene-E3N88_42172;gene-E3N88_45632;gene-E3N88_35526;gene-E3N88_46201;gene-E3N88_37962;gene-E3N88_20294	K00422+K00422+K00422+K00422+K00422+K00422+K00815+K00815+K00815+K01593+K01593+K01593+K01593+K01593+K01593+K01593+K07253+K14454+K14455+K15849	https:\\www.genome.jp\dbget-bin\www_bget?map00350
Vitamin B6 metabolism	ko00750	12 out of 2064 0.581395348837209%	63 out of 14737 0.427495419691932%	0.163939	1	gene-E3N88_15512;gene-E3N88_01246;gene-E3N88_01249;gene-E3N88_01250;gene-E3N88_01251;gene-E3N88_03641;gene-E3N88_03656;gene-E3N88_05472;gene-E3N88_16526;gene-E3N88_44850;gene-E3N88_45712;gene-E3N88_29058	K01733+K05275+K05275+K05275+K05275+K05275+K05275+K05275+K05275+K05275+K06215+K13248	https:\\www.genome.jp\dbget-bin\www_bget?map00750
Betalain biosynthesis	ko00965	15 out of 2064 0.726744186046512%	82 out of 14737 0.556422609757753%	0.166828	1	gene-E3N88_22376;gene-E3N88_28451;gene-E3N88_28453;gene-E3N88_33434;gene-E3N88_38392;gene-E3N88_42172;gene-E3N88_45632;gene-E3N88_00891;gene-E3N88_00984;gene-E3N88_20516;gene-E3N88_20872;gene-E3N88_23743;gene-E3N88_25734;gene-E3N88_28584;gene-E3N88_37281	K01593+K01593+K01593+K01593+K01593+K01593+K01593+K15777+K15777+K15777+K15777+K15777+K15777+K15777+K15777	https:\\www.genome.jp\dbget-bin\www_bget?map00965
2-Oxocarboxylic acid metabolism	ko01210	22 out of 2064 1.06589147286822%	129 out of 14737 0.875347764131099%	0.188762	1	gene-E3N88_01693;gene-E3N88_01695;gene-E3N88_19965;gene-E3N88_15614;gene-E3N88_35527;gene-E3N88_35531;gene-E3N88_40438;gene-E3N88_06804;gene-E3N88_27549;gene-E3N88_33402;gene-E3N88_42596;gene-E3N88_21506;gene-E3N88_40283;gene-E3N88_25239;gene-E3N88_38093;gene-E3N88_41792;gene-E3N88_04172;gene-E3N88_06952;gene-E3N88_25641;gene-E3N88_30871;gene-E3N88_46201;gene-E3N88_37962	K00031+K00031+K00031+K00052+K00052+K00052+K00133+K00145+K00145+K00145+K00145+K00814+K00928+K01438+K01653+K01681+K12153+K12153+K12153+K12153+K14454+K14455	https:\\www.genome.jp\dbget-bin\www_bget?map01210
Glycosphingolipid biosynthesis - ganglio series	ko00604	7 out of 2064 0.339147286821705%	34 out of 14737 0.230711813801995%	0.19003	1	gene-E3N88_02370;gene-E3N88_07802;gene-E3N88_16405;gene-E3N88_28801;gene-E3N88_39181;gene-E3N88_43291;gene-E3N88_04448	K12309+K12309+K12309+K12309+K12309+K12309+K12373	https:\\www.genome.jp\dbget-bin\www_bget?map00604
Endocytosis	ko04144	86 out of 2064 4.16666666666667%	561 out of 14737 3.80674492773292%	0.194027	1	gene-E3N88_15618;gene-E3N88_17124;gene-E3N88_05530;gene-E3N88_08343;gene-E3N88_08362;gene-E3N88_16726;gene-E3N88_30763;gene-E3N88_00481;gene-E3N88_00552;gene-E3N88_07453;gene-E3N88_08888;gene-E3N88_19319;gene-E3N88_19327;gene-E3N88_19332;gene-E3N88_19334;gene-E3N88_26797;gene-E3N88_39930;gene-E3N88_00483;gene-E3N88_00664;gene-E3N88_06161;gene-E3N88_07501;gene-E3N88_11103;gene-E3N88_13487;gene-E3N…	K00889+K00889+K01115+K01115+K01115+K01115+K01115+K01528+K01528+K01528+K01528+K01528+K01528+K01528+K01528+K01528+K01528+K03283+K03283+K03283+K03283+K03283+K03283+K03283+K03283+K03283+K03283+K03283+K03283+K03283+K03283+K03283+K03283+K03283+K03283+K03283+K03283+K03283+K03283+K03283+K03283+K03283+K03283+K03283+K03283+K03283+K04645+K05747+K05747+K05747+K05747+K05747+K05747+K05747+K05747+K05755+K05756+…	https:\\www.genome.jp\dbget-bin\www_bget?map04144
Limonene and pinene degradation	ko00903	4 out of 2064 0.193798449612403%	17 out of 14737 0.115355906900997%	0.206646	1	gene-E3N88_02870;gene-E3N88_16432;gene-E3N88_25441;gene-E3N88_33256	K00128+K00128+K00128+K01692	https:\\www.genome.jp\dbget-bin\www_bget?map00903
Peroxisome	ko04146	39 out of 2064 1.88953488372093%	244 out of 14737 1.65569654610843%	0.208235	1	gene-E3N88_01693;gene-E3N88_01695;gene-E3N88_19965;gene-E3N88_13144;gene-E3N88_06438;gene-E3N88_11290;gene-E3N88_23961;gene-E3N88_11424;gene-E3N88_03862;gene-E3N88_03884;gene-E3N88_00719;gene-E3N88_07703;gene-E3N88_34532;gene-E3N88_36599;gene-E3N88_45541;gene-E3N88_41362;gene-E3N88_44562;gene-E3N88_18677;gene-E3N88_33923;gene-E3N88_09561;gene-E3N88_17226;gene-E3N88_17867;gene-E3N88_30755;gene-E3N…	K00031+K00031+K00031+K00106+K00232+K00232+K00232+K00306+K00477+K00477+K01640+K01640+K01897+K01897+K01897+K04564+K04564+K05677+K07513+K08726+K08726+K08726+K08726+K08726+K08726+K11517+K11517+K12261+K13336+K13338+K13338+K13341+K13341+K13348+K13352+K13356+K13356+K13356+K17879	https:\\www.genome.jp\dbget-bin\www_bget?map04146
Purine metabolism	ko00230	32 out of 2064 1.55038759689922%	198 out of 14737 1.3435570333175%	0.215714	1	gene-E3N88_13144;gene-E3N88_03055;gene-E3N88_21307;gene-E3N88_24800;gene-E3N88_30425;gene-E3N88_12410;gene-E3N88_32263;gene-E3N88_44347;gene-E3N88_23855;gene-E3N88_17499;gene-E3N88_38207;gene-E3N88_03667;gene-E3N88_21477;gene-E3N88_22660;gene-E3N88_38058;gene-E3N88_45669;gene-E3N88_43510;gene-E3N88_28055;gene-E3N88_22288;gene-E3N88_40988;gene-E3N88_11772;gene-E3N88_31064;gene-E3N88_40949;gene-E3N…	K00106+K00365+K00759+K00759+K00759+K00860+K00873+K00873+K00939+K00942+K00942+K00951+K00951+K00951+K01081+K01081+K01490+K01510+K01939+K03787+K06966+K06966+K10808+K10808+K10808+K10808+K10808+K10808+K14977+K14977+K18151+K18453	https:\\www.genome.jp\dbget-bin\www_bget?map00230
Base excision repair	ko03410	16 out of 2064 0.775193798449612%	94 out of 14737 0.637850308746692%	0.237476	1	gene-E3N88_10899;gene-E3N88_15458;gene-E3N88_15536;gene-E3N88_46054;gene-E3N88_45082;gene-E3N88_36677;gene-E3N88_38533;gene-E3N88_34163;gene-E3N88_10897;gene-E3N88_00406;gene-E3N88_01978;gene-E3N88_03915;gene-E3N88_11955;gene-E3N88_14650;gene-E3N88_36421;gene-E3N88_29863	K01142+K01246+K01246+K02324+K03505+K04799+K04802+K10747+K10771+K10773+K10773+K10773+K10773+K10773+K10773+K10802	https:\\www.genome.jp\dbget-bin\www_bget?map03410
Glucosinolate biosynthesis	ko00966	4 out of 2064 0.193798449612403%	18 out of 14737 0.122141548483409%	0.2383	1	gene-E3N88_04172;gene-E3N88_06952;gene-E3N88_25641;gene-E3N88_30871	K12153+K12153+K12153+K12153	https:\\www.genome.jp\dbget-bin\www_bget?map00966
Cyanoamino acid metabolism	ko00460	25 out of 2064 1.21124031007752%	154 out of 14737 1.04498880369139%	0.242322	1	gene-E3N88_39019;gene-E3N88_07917;gene-E3N88_09007;gene-E3N88_09041;gene-E3N88_10994;gene-E3N88_10997;gene-E3N88_33010;gene-E3N88_34824;gene-E3N88_38985;gene-E3N88_40853;gene-E3N88_41551;gene-E3N88_02467;gene-E3N88_06314;gene-E3N88_15709;gene-E3N88_18674;gene-E3N88_26176;gene-E3N88_41661;gene-E3N88_05647;gene-E3N88_42107;gene-E3N88_45996;gene-E3N88_04172;gene-E3N88_06952;gene-E3N88_25641;gene-E3N…	K00600+K01188+K01188+K01188+K01188+K01188+K01188+K01188+K01188+K01188+K01188+K01455+K05349+K05349+K05349+K05349+K05349+K08248+K08248+K08248+K12153+K12153+K12153+K12153+K18592	https:\\www.genome.jp\dbget-bin\www_bget?map00460
Glycerolipid metabolism	ko00561	34 out of 2064 1.64728682170543%	216 out of 14737 1.46569858180091%	0.256234	1	gene-E3N88_02870;gene-E3N88_16432;gene-E3N88_25441;gene-E3N88_00553;gene-E3N88_00565;gene-E3N88_17048;gene-E3N88_19099;gene-E3N88_19178;gene-E3N88_20623;gene-E3N88_22498;gene-E3N88_26200;gene-E3N88_26218;gene-E3N88_33328;gene-E3N88_33553;gene-E3N88_41984;gene-E3N88_05842;gene-E3N88_12364;gene-E3N88_23675;gene-E3N88_23833;gene-E3N88_36550;gene-E3N88_08374;gene-E3N88_05578;gene-E3N88_06102;gene-E3N…	K00128+K00128+K00128+K00679+K00679+K00679+K00679+K00679+K00679+K00679+K00679+K00679+K00679+K00679+K00679+K00901+K01054+K01054+K01054+K01054+K03715+K07407+K11155+K13508+K13508+K13508+K13508+K13523+K15918+K18693+K18693+K18693+K18693+K21362	https:\\www.genome.jp\dbget-bin\www_bget?map00561
Fatty acid degradation	ko00071	24 out of 2064 1.16279069767442%	149 out of 14737 1.01106059577933%	0.26065	1	gene-E3N88_02870;gene-E3N88_16432;gene-E3N88_25441;gene-E3N88_06438;gene-E3N88_11290;gene-E3N88_23961;gene-E3N88_34527;gene-E3N88_33256;gene-E3N88_34532;gene-E3N88_36599;gene-E3N88_45541;gene-E3N88_01698;gene-E3N88_01699;gene-E3N88_01702;gene-E3N88_22455;gene-E3N88_31190;gene-E3N88_40355;gene-E3N88_46172;gene-E3N88_46176;gene-E3N88_33923;gene-E3N88_03219;gene-E3N88_40492;gene-E3N88_45479;gene-E3N…	K00128+K00128+K00128+K00232+K00232+K00232+K00626+K01692+K01897+K01897+K01897+K07425+K07425+K07425+K07425+K07425+K07425+K07425+K07425+K07513+K07517+K07517+K07517+K20495	https:\\www.genome.jp\dbget-bin\www_bget?map00071
Fructose and mannose metabolism	ko00051	22 out of 2064 1.06589147286822%	136 out of 14737 0.92284725520798%	0.265307	1	gene-E3N88_03544;gene-E3N88_10908;gene-E3N88_10931;gene-E3N88_18894;gene-E3N88_25003;gene-E3N88_33530;gene-E3N88_44183;gene-E3N88_18400;gene-E3N88_19246;gene-E3N88_21733;gene-E3N88_03256;gene-E3N88_02330;gene-E3N88_02361;gene-E3N88_03905;gene-E3N88_40056;gene-E3N88_45358;gene-E3N88_26956;gene-E3N88_07191;gene-E3N88_17427;gene-E3N88_10407;gene-E3N88_33655;gene-E3N88_43736	K00008+K00847+K00847+K00850+K00850+K00850+K00850+K00895+K00895+K00895+K00966+K01623+K01623+K01623+K01623+K01711+K01803+K01805+K03841+K19355+K19355+K19355	https:\\www.genome.jp\dbget-bin\www_bget?map00051
Fatty acid elongation	ko00062	12 out of 2064 0.581395348837209%	70 out of 14737 0.474994910768813%	0.270154	1	gene-E3N88_41936;gene-E3N88_19912;gene-E3N88_03005;gene-E3N88_13324;gene-E3N88_02961;gene-E3N88_07737;gene-E3N88_07786;gene-E3N88_13465;gene-E3N88_33813;gene-E3N88_41111;gene-E3N88_45491;gene-E3N88_45686	K01068+K10251+K10258+K10258+K15397+K15397+K15397+K15397+K15397+K15397+K15397+K15397	https:\\www.genome.jp\dbget-bin\www_bget?map00062
Synthesis and degradation of ketone bodies	ko00072	3 out of 2064 0.145348837209302%	14 out of 14737 0.0949989821537626%	0.311328	1	gene-E3N88_34527;gene-E3N88_00719;gene-E3N88_07703	K00626+K01640+K01640	https:\\www.genome.jp\dbget-bin\www_bget?map00072
Basal transcription factors	ko03022	12 out of 2064 0.581395348837209%	73 out of 14737 0.495351835516048%	0.321409	1	gene-E3N88_34357;gene-E3N88_26358;gene-E3N88_44757;gene-E3N88_22656;gene-E3N88_07834;gene-E3N88_07837;gene-E3N88_42799;gene-E3N88_16416;gene-E3N88_10833;gene-E3N88_17601;gene-E3N88_41650;gene-E3N88_44778	K03120+K03125+K03125+K03126+K03135+K03135+K03139+K03142+K03143+K06634+K06634+K10843	https:\\www.genome.jp\dbget-bin\www_bget?map03022
Valine, leucine and isoleucine degradation	ko00280	18 out of 2064 0.872093023255814%	115 out of 14737 0.780348781977336%	0.343455	1	gene-E3N88_23814;gene-E3N88_02870;gene-E3N88_16432;gene-E3N88_25441;gene-E3N88_13928;gene-E3N88_41670;gene-E3N88_34527;gene-E3N88_11580;gene-E3N88_00719;gene-E3N88_07703;gene-E3N88_33256;gene-E3N88_19977;gene-E3N88_33782;gene-E3N88_34305;gene-E3N88_41151;gene-E3N88_34536;gene-E3N88_33923;gene-E3N88_08359	K00020+K00128+K00128+K00128+K00166+K00382+K00626+K00827+K01640+K01640+K01692+K01968+K01968+K01969+K05605+K05607+K07513+K09699	https:\\www.genome.jp\dbget-bin\www_bget?map00280
Arachidonic acid metabolism	ko00590	21 out of 2064 1.01744186046512%	137 out of 14737 0.929632896790392%	0.362996	1	gene-E3N88_09281;gene-E3N88_23272;gene-E3N88_28648;gene-E3N88_29478;gene-E3N88_36719;gene-E3N88_39256;gene-E3N88_01698;gene-E3N88_01699;gene-E3N88_01702;gene-E3N88_22455;gene-E3N88_31190;gene-E3N88_40355;gene-E3N88_46172;gene-E3N88_46176;gene-E3N88_09561;gene-E3N88_17226;gene-E3N88_17867;gene-E3N88_30755;gene-E3N88_30756;gene-E3N88_30757;gene-E3N88_28815	K01047+K07418+K07418+K07418+K07418+K07418+K07425+K07425+K07425+K07425+K07425+K07425+K07425+K07425+K08726+K08726+K08726+K08726+K08726+K08726+K18592	https:\\www.genome.jp\dbget-bin\www_bget?map00590
C5-Branched dibasic acid metabolism	ko00660	4 out of 2064 0.193798449612403%	22 out of 14737 0.149284114813056%	0.37196	1	gene-E3N88_15614;gene-E3N88_35527;gene-E3N88_35531;gene-E3N88_38093	K00052+K00052+K00052+K01653	https:\\www.genome.jp\dbget-bin\www_bget?map00660
Glycosphingolipid biosynthesis - globo and isoglobo series	ko00603	4 out of 2064 0.193798449612403%	22 out of 14737 0.149284114813056%	0.37196	1	gene-E3N88_34063;gene-E3N88_45002;gene-E3N88_05578;gene-E3N88_04448	K01988+K01988+K07407+K12373	https:\\www.genome.jp\dbget-bin\www_bget?map00603
Steroid biosynthesis	ko00100	8 out of 2064 0.387596899224806%	49 out of 14737 0.332496437538169%	0.378878	1	gene-E3N88_42612;gene-E3N88_02486;gene-E3N88_06206;gene-E3N88_20919;gene-E3N88_10783;gene-E3N88_21146;gene-E3N88_21159;gene-E3N88_02988	K00227+K00511+K01052+K01052+K07748+K08246+K08246+K09832	https:\\www.genome.jp\dbget-bin\www_bget?map00100
Phagosome	ko04145	24 out of 2064 1.16279069767442%	159 out of 14737 1.07891701160345%	0.379218	1	gene-E3N88_22516;gene-E3N88_30122;gene-E3N88_36659;gene-E3N88_36687;gene-E3N88_20595;gene-E3N88_08230;gene-E3N88_12997;gene-E3N88_42364;gene-E3N88_10491;gene-E3N88_06031;gene-E3N88_02766;gene-E3N88_12129;gene-E3N88_14688;gene-E3N88_30076;gene-E3N88_43056;gene-E3N88_11044;gene-E3N88_10723;gene-E3N88_24017;gene-E3N88_46336;gene-E3N88_15448;gene-E3N88_26074;gene-E3N88_16089;gene-E3N88_43335;gene-E3N…	K00921+K01365+K01365+K01365+K02147+K02150+K02150+K02150+K02154+K04392+K07342+K07374+K07374+K07374+K07374+K07375+K07897+K07897+K07897+K08054+K08054+K08488+K08488+K10956	https:\\www.genome.jp\dbget-bin\www_bget?map04145
Histidine metabolism	ko00340	5 out of 2064 0.242248062015504%	29 out of 14737 0.196783605889937%	0.38376	1	gene-E3N88_02870;gene-E3N88_16432;gene-E3N88_25441;gene-E3N88_27841;gene-E3N88_04764	K00128+K00128+K00128+K11755+K19787	https:\\www.genome.jp\dbget-bin\www_bget?map00340
Taurine and hypotaurine metabolism	ko00430	3 out of 2064 0.145348837209302%	16 out of 14737 0.108570265318586%	0.392826	1	gene-E3N88_43671;gene-E3N88_02646;gene-E3N88_28815	K01580+K10712+K18592	https:\\www.genome.jp\dbget-bin\www_bget?map00430
Glycosphingolipid biosynthesis - lacto and neolacto series	ko00601	2 out of 2064 0.0968992248062016%	10 out of 14737 0.0678564158241162%	0.418683	1	gene-E3N88_34063;gene-E3N88_45002	K01988+K01988	https:\\www.genome.jp\dbget-bin\www_bget?map00601
Glycosylphosphatidylinositol (GPI)-anchor biosynthesis	ko00563	8 out of 2064 0.387596899224806%	51 out of 14737 0.346067720702992%	0.423948	1	gene-E3N88_42951;gene-E3N88_01647;gene-E3N88_06474;gene-E3N88_10895;gene-E3N88_20291;gene-E3N88_30239;gene-E3N88_44248;gene-E3N88_44359	K03434+K03860+K03860+K03860+K03860+K03860+K03860+K03860	https:\\www.genome.jp\dbget-bin\www_bget?map00563
Nucleotide excision repair	ko03420	33 out of 2064 1.59883720930233%	226 out of 14737 1.53355499762503%	0.426416	1	gene-E3N88_46054;gene-E3N88_16416;gene-E3N88_10833;gene-E3N88_45082;gene-E3N88_03681;gene-E3N88_10826;gene-E3N88_17067;gene-E3N88_31113;gene-E3N88_42437;gene-E3N88_46184;gene-E3N88_38533;gene-E3N88_17601;gene-E3N88_41650;gene-E3N88_01852;gene-E3N88_10818;gene-E3N88_10993;gene-E3N88_12830;gene-E3N88_12940;gene-E3N88_18480;gene-E3N88_19273;gene-E3N88_20104;gene-E3N88_20638;gene-E3N88_29595;gene-E3N…	K02324+K03142+K03143+K03505+K03868+K03868+K03868+K03868+K03868+K03868+K04802+K06634+K06634+K07466+K07466+K07466+K07466+K07466+K07466+K07466+K07466+K07466+K07466+K07466+K07466+K07466+K07466+K07466+K10747+K10754+K10755+K10839+K10843	https:\\www.genome.jp\dbget-bin\www_bget?map03420
Sulfur relay system	ko04122	3 out of 2064 0.145348837209302%	17 out of 14737 0.115355906900997%	0.432722	1	gene-E3N88_02490;gene-E3N88_14404;gene-E3N88_33187	K04487+K11996+K11996	https:\\www.genome.jp\dbget-bin\www_bget?map04122
Fatty acid metabolism	ko01212	34 out of 2064 1.64728682170543%	236 out of 14737 1.60141141344914%	0.457665	1	gene-E3N88_24502;gene-E3N88_31165;gene-E3N88_06438;gene-E3N88_11290;gene-E3N88_23961;gene-E3N88_34527;gene-E3N88_30433;gene-E3N88_33256;gene-E3N88_34532;gene-E3N88_36599;gene-E3N88_45541;gene-E3N88_11617;gene-E3N88_22586;gene-E3N88_22821;gene-E3N88_27956;gene-E3N88_35178;gene-E3N88_33923;gene-E3N88_26354;gene-E3N88_33286;gene-E3N88_19912;gene-E3N88_17239;gene-E3N88_17511;gene-E3N88_17513;gene-E3N…	K00059+K00059+K00232+K00232+K00232+K00626+K00648+K01692+K01897+K01897+K01897+K01962+K01962+K01963+K02372+K03921+K07513+K09458+K09458+K10251+K10256+K10256+K10256+K10256+K10256+K10256+K10256+K10256+K10256+K10256+K10256+K10256+K10258+K10258	https:\\www.genome.jp\dbget-bin\www_bget?map01212
Tryptophan metabolism	ko00380	30 out of 2064 1.45348837209302%	208 out of 14737 1.41141344914162%	0.461163	1	gene-E3N88_02870;gene-E3N88_16432;gene-E3N88_25441;gene-E3N88_41670;gene-E3N88_34527;gene-E3N88_04860;gene-E3N88_04861;gene-E3N88_27946;gene-E3N88_22376;gene-E3N88_28451;gene-E3N88_28453;gene-E3N88_33434;gene-E3N88_38392;gene-E3N88_42172;gene-E3N88_45632;gene-E3N88_33256;gene-E3N88_10157;gene-E3N88_10177;gene-E3N88_32585;gene-E3N88_19583;gene-E3N88_19585;gene-E3N88_19589;gene-E3N88_10540;gene-E3N…	K00128+K00128+K00128+K00382+K00626+K01426+K01426+K01426+K01593+K01593+K01593+K01593+K01593+K01593+K01593+K01692+K07408+K07408+K07408+K07409+K07409+K07409+K11816+K11816+K11816+K11816+K11816+K11816+K11816+K11816	https:\\www.genome.jp\dbget-bin\www_bget?map00380
Carbon fixation in photosynthetic organisms	ko00710	29 out of 2064 1.40503875968992%	202 out of 14737 1.37069959964715%	0.473503	1	gene-E3N88_37725;gene-E3N88_00228;gene-E3N88_03992;gene-E3N88_09942;gene-E3N88_14747;gene-E3N88_20039;gene-E3N88_30361;gene-E3N88_33220;gene-E3N88_38137;gene-E3N88_37085;gene-E3N88_21506;gene-E3N88_27145;gene-E3N88_44971;gene-E3N88_03403;gene-E3N88_43151;gene-E3N88_36660;gene-E3N88_36689;gene-E3N88_39095;gene-E3N88_35330;gene-E3N88_02330;gene-E3N88_02361;gene-E3N88_03905;gene-E3N88_40056;gene-E3N…	K00026+K00028+K00028+K00029+K00134+K00134+K00134+K00134+K00134+K00615+K00814+K00855+K01006+K01100+K01100+K01595+K01595+K01602+K01610+K01623+K01623+K01623+K01623+K01783+K01803+K01807+K03841+K14454+K14455	https:\\www.genome.jp\dbget-bin\www_bget?map00710
ABC transporters	ko02010	27 out of 2064 1.30813953488372%	188 out of 14737 1.27570061749338%	0.475822	1	gene-E3N88_07960;gene-E3N88_10631;gene-E3N88_44316;gene-E3N88_05632;gene-E3N88_06895;gene-E3N88_06937;gene-E3N88_11541;gene-E3N88_19851;gene-E3N88_22493;gene-E3N88_26942;gene-E3N88_29675;gene-E3N88_29677;gene-E3N88_38465;gene-E3N88_11214;gene-E3N88_29443;gene-E3N88_04659;gene-E3N88_08510;gene-E3N88_33702;gene-E3N88_18677;gene-E3N88_14956;gene-E3N88_19676;gene-E3N88_35173;gene-E3N88_35174;gene-E3N…	K02045+K05643+K05657+K05658+K05658+K05658+K05658+K05658+K05658+K05658+K05658+K05658+K05658+K05663+K05665+K05666+K05666+K05666+K05677+K05681+K05681+K05681+K05681+K05681+K05681+K05681+K05681	https:\\www.genome.jp\dbget-bin\www_bget?map02010
Proteasome	ko03050	30 out of 2064 1.45348837209302%	210 out of 14737 1.42498473230644%	0.483603	1	gene-E3N88_13452;gene-E3N88_22653;gene-E3N88_25353;gene-E3N88_17262;gene-E3N88_30834;gene-E3N88_30835;gene-E3N88_30842;gene-E3N88_30888;gene-E3N88_30904;gene-E3N88_30924;gene-E3N88_30925;gene-E3N88_45434;gene-E3N88_45435;gene-E3N88_45436;gene-E3N88_02031;gene-E3N88_06985;gene-E3N88_03295;gene-E3N88_08417;gene-E3N88_21996;gene-E3N88_02942;gene-E3N88_11208;gene-E3N88_11273;gene-E3N88_17671;gene-E3N…	K02725+K02730+K02735+K03028+K03028+K03028+K03028+K03028+K03028+K03028+K03028+K03028+K03028+K03028+K03029+K03029+K03030+K03039+K03062+K03063+K03063+K03063+K03063+K03063+K03063+K03063+K03063+K03063+K03066+K06699	https:\\www.genome.jp\dbget-bin\www_bget?map03050
Sulfur metabolism	ko00920	9 out of 2064 0.436046511627907%	62 out of 14737 0.42070977810952%	0.509151	1	gene-E3N88_02772;gene-E3N88_17111;gene-E3N88_27395;gene-E3N88_27430;gene-E3N88_12410;gene-E3N88_10939;gene-E3N88_43176;gene-E3N88_07960;gene-E3N88_39718	K00387+K00640+K00640+K00640+K00860+K01082+K01082+K02045+K17285	https:\\www.genome.jp\dbget-bin\www_bget?map00920
Arginine and proline metabolism	ko00330	17 out of 2064 0.823643410852713%	121 out of 14737 0.821062631471806%	0.534444	1	gene-E3N88_02870;gene-E3N88_16432;gene-E3N88_25441;gene-E3N88_38947;gene-E3N88_04860;gene-E3N88_04861;gene-E3N88_27946;gene-E3N88_19227;gene-E3N88_02102;gene-E3N88_12509;gene-E3N88_37696;gene-E3N88_29337;gene-E3N88_38517;gene-E3N88_46201;gene-E3N88_37962;gene-E3N88_31197;gene-E3N88_46183	K00128+K00128+K00128+K00797+K01426+K01426+K01426+K01476+K01583+K01611+K01611+K12657+K12657+K14454+K14455+K17839+K17839	https:\\www.genome.jp\dbget-bin\www_bget?map00330
Cutin, suberine and wax biosynthesis	ko00073	15 out of 2064 0.726744186046512%	107 out of 14737 0.726063649318043%	0.540962	1	gene-E3N88_14528;gene-E3N88_32647;gene-E3N88_37087;gene-E3N88_04019;gene-E3N88_31867;gene-E3N88_24018;gene-E3N88_37992;gene-E3N88_06189;gene-E3N88_17732;gene-E3N88_21591;gene-E3N88_32529;gene-E3N88_26671;gene-E3N88_33841;gene-E3N88_33842;gene-E3N88_33846	K13356+K13356+K13356+K15400+K15404+K15405+K15405+K15406+K15406+K17991+K17991+K20495+K20769+K20769+K20769	https:\\www.genome.jp\dbget-bin\www_bget?map00073
Cysteine and methionine metabolism	ko00270	39 out of 2064 1.88953488372093%	280 out of 14737 1.89997964307525%	0.541612	1	gene-E3N88_44340;gene-E3N88_37725;gene-E3N88_40438;gene-E3N88_11300;gene-E3N88_22005;gene-E3N88_36187;gene-E3N88_43883;gene-E3N88_08453;gene-E3N88_25156;gene-E3N88_17111;gene-E3N88_27395;gene-E3N88_27430;gene-E3N88_01856;gene-E3N88_38947;gene-E3N88_04626;gene-E3N88_04823;gene-E3N88_05424;gene-E3N88_11580;gene-E3N88_40283;gene-E3N88_23674;gene-E3N88_42303;gene-E3N88_12509;gene-E3N88_37696;gene-E3N…	K00016+K00026+K00133+K00547+K00549+K00549+K00549+K00558+K00558+K00640+K00640+K00640+K00789+K00797+K00815+K00815+K00815+K00827+K00928+K01251+K01251+K01611+K01611+K01760+K01762+K01762+K01919+K01919+K05396+K05933+K05933+K05933+K08967+K12524+K14454+K14455+K17398+K17398+K20772	https:\\www.genome.jp\dbget-bin\www_bget?map00270
Citrate cycle (TCA cycle)	ko00020	17 out of 2064 0.823643410852713%	123 out of 14737 0.834633914636629%	0.563329	1	gene-E3N88_37725;gene-E3N88_01693;gene-E3N88_01695;gene-E3N88_19965;gene-E3N88_31401;gene-E3N88_33916;gene-E3N88_40907;gene-E3N88_37437;gene-E3N88_45097;gene-E3N88_41670;gene-E3N88_21932;gene-E3N88_40992;gene-E3N88_35330;gene-E3N88_14270;gene-E3N88_17160;gene-E3N88_32415;gene-E3N88_41792	K00026+K00031+K00031+K00031+K00161+K00161+K00161+K00162+K00164+K00382+K00627+K00627+K01610+K01648+K01648+K01679+K01681	https:\\www.genome.jp\dbget-bin\www_bget?map00020
Biosynthesis of secondary metabolites - other antibiotics	ko00998	1 out of 2064 0.0484496124031008%	6 out of 14737 0.0407138494944697%	0.595657	1	gene-E3N88_30830	K21568	https:\\www.genome.jp\dbget-bin\www_bget?map00998
Pentose phosphate pathway	ko00030	15 out of 2064 0.726744186046512%	111 out of 14737 0.75320621564769%	0.601289	1	gene-E3N88_37085;gene-E3N88_18894;gene-E3N88_25003;gene-E3N88_33530;gene-E3N88_44183;gene-E3N88_18400;gene-E3N88_19246;gene-E3N88_21733;gene-E3N88_02330;gene-E3N88_02361;gene-E3N88_03905;gene-E3N88_40056;gene-E3N88_41499;gene-E3N88_42728;gene-E3N88_17427	K00615+K00850+K00850+K00850+K00850+K00895+K00895+K00895+K01623+K01623+K01623+K01623+K01783+K01807+K03841	https:\\www.genome.jp\dbget-bin\www_bget?map00030
Glycine, serine and threonine metabolism	ko00260	20 out of 2064 0.968992248062015%	148 out of 14737 1.00427495419692%	0.604977	1	gene-E3N88_08075;gene-E3N88_33436;gene-E3N88_33440;gene-E3N88_40438;gene-E3N88_11424;gene-E3N88_41670;gene-E3N88_39019;gene-E3N88_11580;gene-E3N88_40283;gene-E3N88_02973;gene-E3N88_37238;gene-E3N88_44124;gene-E3N88_15512;gene-E3N88_05569;gene-E3N88_41975;gene-E3N88_42532;gene-E3N88_20512;gene-E3N88_22934;gene-E3N88_30496;gene-E3N88_41490	K00108+K00108+K00108+K00133+K00306+K00382+K00600+K00827+K00928+K01620+K01696+K01696+K01733+K01834+K01834+K12235+K12524+K15918+K15919+K15919	https:\\www.genome.jp\dbget-bin\www_bget?map00260
Alanine, aspartate and glutamate metabolism	ko00250	11 out of 2064 0.532945736434108%	82 out of 14737 0.556422609757753%	0.609839	1	gene-E3N88_08000;gene-E3N88_21506;gene-E3N88_11580;gene-E3N88_43671;gene-E3N88_01634;gene-E3N88_40942;gene-E3N88_41083;gene-E3N88_22288;gene-E3N88_41053;gene-E3N88_46201;gene-E3N88_37962	K00609+K00814+K00827+K01580+K01915+K01915+K01915+K01939+K01953+K14454+K14455	https:\\www.genome.jp\dbget-bin\www_bget?map00250
Ubiquitin mediated proteolysis	ko04120	42 out of 2064 2.03488372093023%	311 out of 14737 2.11033453213001%	0.62655	1	gene-E3N88_18802;gene-E3N88_18803;gene-E3N88_08543;gene-E3N88_21374;gene-E3N88_22796;gene-E3N88_22861;gene-E3N88_03719;gene-E3N88_24667;gene-E3N88_03681;gene-E3N88_10826;gene-E3N88_17067;gene-E3N88_31113;gene-E3N88_42437;gene-E3N88_46184;gene-E3N88_20250;gene-E3N88_13082;gene-E3N88_42601;gene-E3N88_30598;gene-E3N88_30599;gene-E3N88_11859;gene-E3N88_06984;gene-E3N88_21979;gene-E3N88_34710;gene-E3N…	K03094+K03094+K03347+K03350+K03350+K03350+K03362+K03363+K03868+K03868+K03868+K03868+K03868+K03868+K03875+K04506+K04506+K04706+K04706+K06688+K06689+K09561+K10143+K10144+K10260+K10260+K10260+K10576+K10579+K10581+K10583+K10590+K10604+K10606+K10614+K10614+K10614+K10614+K10614+K10614+K10614+K10684	https:\\www.genome.jp\dbget-bin\www_bget?map04120
Mismatch repair	ko03430	24 out of 2064 1.16279069767442%	181 out of 14737 1.2282011264165%	0.646921	1	gene-E3N88_45082;gene-E3N88_38533;gene-E3N88_01852;gene-E3N88_10818;gene-E3N88_10993;gene-E3N88_12830;gene-E3N88_12940;gene-E3N88_18480;gene-E3N88_19273;gene-E3N88_20104;gene-E3N88_20638;gene-E3N88_29595;gene-E3N88_30962;gene-E3N88_31082;gene-E3N88_36097;gene-E3N88_40663;gene-E3N88_45931;gene-E3N88_29164;gene-E3N88_02255;gene-E3N88_06639;gene-E3N88_45898;gene-E3N88_34163;gene-E3N88_05390;gene-E3N…	K03505+K04802+K07466+K07466+K07466+K07466+K07466+K07466+K07466+K07466+K07466+K07466+K07466+K07466+K07466+K07466+K07466+K08737+K08739+K10746+K10746+K10747+K10754+K10755	https:\\www.genome.jp\dbget-bin\www_bget?map03430
DNA replication	ko03030	28 out of 2064 1.35658914728682%	211 out of 14737 1.43177037388885%	0.651799	1	gene-E3N88_35846;gene-E3N88_46054;gene-E3N88_04851;gene-E3N88_05891;gene-E3N88_45082;gene-E3N88_36677;gene-E3N88_38533;gene-E3N88_01852;gene-E3N88_10818;gene-E3N88_10993;gene-E3N88_12830;gene-E3N88_12940;gene-E3N88_18480;gene-E3N88_19273;gene-E3N88_20104;gene-E3N88_20638;gene-E3N88_29595;gene-E3N88_30962;gene-E3N88_31082;gene-E3N88_36097;gene-E3N88_40663;gene-E3N88_45931;gene-E3N88_03864;gene-E3N…	K02209+K02324+K02542+K02542+K03505+K04799+K04802+K07466+K07466+K07466+K07466+K07466+K07466+K07466+K07466+K07466+K07466+K07466+K07466+K07466+K07466+K07466+K10745+K10745+K10745+K10747+K10754+K10755	https:\\www.genome.jp\dbget-bin\www_bget?map03030
Glycerophospholipid metabolism	ko00564	30 out of 2064 1.45348837209302%	226 out of 14737 1.53355499762503%	0.65426	1	gene-E3N88_35809;gene-E3N88_05842;gene-E3N88_41731;gene-E3N88_01898;gene-E3N88_03188;gene-E3N88_09281;gene-E3N88_05530;gene-E3N88_08343;gene-E3N88_08362;gene-E3N88_16726;gene-E3N88_30763;gene-E3N88_15523;gene-E3N88_11789;gene-E3N88_15733;gene-E3N88_22885;gene-E3N88_46164;gene-E3N88_02972;gene-E3N88_33509;gene-E3N88_38509;gene-E3N88_42113;gene-E3N88_20851;gene-E3N88_45988;gene-E3N88_24623;gene-E3N…	K00894+K00901+K00968+K00993+K00995+K01047+K01115+K01115+K01115+K01115+K01115+K01126+K05929+K06130+K06130+K06130+K13508+K13508+K13508+K13508+K13510+K13523+K16818+K16818+K18693+K18693+K18693+K18693+K18696+K18696	https:\\www.genome.jp\dbget-bin\www_bget?map00564
Galactose metabolism	ko00052	39 out of 2064 1.88953488372093%	293 out of 14737 1.9881929836466%	0.660947	1	gene-E3N88_18894;gene-E3N88_25003;gene-E3N88_33530;gene-E3N88_44183;gene-E3N88_40521;gene-E3N88_40522;gene-E3N88_05913;gene-E3N88_12458;gene-E3N88_12860;gene-E3N88_20665;gene-E3N88_21296;gene-E3N88_27263;gene-E3N88_27351;gene-E3N88_31592;gene-E3N88_31599;gene-E3N88_31605;gene-E3N88_31636;gene-E3N88_31656;gene-E3N88_33113;gene-E3N88_33447;gene-E3N88_35604;gene-E3N88_44589;gene-E3N88_44714;gene-E3N…	K00850+K00850+K00850+K00850+K01187+K01187+K01193+K01193+K01193+K01193+K01193+K01193+K01193+K01193+K01193+K01193+K01193+K01193+K01193+K01193+K01193+K01193+K01193+K01784+K06617+K06617+K06617+K06617+K07407+K12309+K12309+K12309+K12309+K12309+K12309+K12447+K18819+K18819+K18819	https:\\www.genome.jp\dbget-bin\www_bget?map00052
Phosphatidylinositol signaling system	ko04070	22 out of 2064 1.06589147286822%	168 out of 14737 1.13998778584515%	0.667277	1	gene-E3N88_27718;gene-E3N88_27744;gene-E3N88_15618;gene-E3N88_17124;gene-E3N88_05842;gene-E3N88_19464;gene-E3N88_22263;gene-E3N88_22318;gene-E3N88_22516;gene-E3N88_36909;gene-E3N88_41803;gene-E3N88_01767;gene-E3N88_01622;gene-E3N88_02635;gene-E3N88_04056;gene-E3N88_10941;gene-E3N88_37305;gene-E3N88_03533;gene-E3N88_33052;gene-E3N88_02918;gene-E3N88_11297;gene-E3N88_13399	K00888+K00888+K00889+K00889+K00901+K00913+K00913+K00913+K00921+K01092+K01092+K01110+K02183+K02183+K02183+K02183+K02183+K18081+K18081+K20279+K20279+K20279	https:\\www.genome.jp\dbget-bin\www_bget?map04070
SNARE interactions in vesicular transport	ko04130	7 out of 2064 0.339147286821705%	56 out of 14737 0.379995928615051%	0.685307	1	gene-E3N88_01316;gene-E3N88_07766;gene-E3N88_19400;gene-E3N88_16089;gene-E3N88_43335;gene-E3N88_44343;gene-E3N88_22335	K08486+K08486+K08486+K08488+K08488+K08498+K08505	https:\\www.genome.jp\dbget-bin\www_bget?map04130
Ubiquinone and other terpenoid-quinone biosynthesis	ko00130	11 out of 2064 0.532945736434108%	87 out of 14737 0.590350817669811%	0.689419	1	gene-E3N88_11200;gene-E3N88_04626;gene-E3N88_04823;gene-E3N88_05424;gene-E3N88_08460;gene-E3N88_26091;gene-E3N88_17566;gene-E3N88_41135;gene-E3N88_41150;gene-E3N88_40927;gene-E3N88_13907	K00487+K00815+K00815+K00815+K01904+K01904+K03809+K09833+K09833+K12501+K17872	https:\\www.genome.jp\dbget-bin\www_bget?map00130
Inositol phosphate metabolism	ko00562	21 out of 2064 1.01744186046512%	164 out of 14737 1.11284521951551%	0.705384	1	gene-E3N88_22362;gene-E3N88_27718;gene-E3N88_27744;gene-E3N88_15618;gene-E3N88_17124;gene-E3N88_19464;gene-E3N88_22263;gene-E3N88_22318;gene-E3N88_22516;gene-E3N88_36909;gene-E3N88_41803;gene-E3N88_01767;gene-E3N88_02053;gene-E3N88_26956;gene-E3N88_03533;gene-E3N88_33052;gene-E3N88_02918;gene-E3N88_11297;gene-E3N88_13399;gene-E3N88_05634;gene-E3N88_22497	K00010+K00888+K00888+K00889+K00889+K00913+K00913+K00913+K00921+K01092+K01092+K01110+K01771+K01803+K18081+K18081+K20279+K20279+K20279+K22913+K22913	https:\\www.genome.jp\dbget-bin\www_bget?map00562
Phosphonate and phosphinate metabolism	ko00440	2 out of 2064 0.0968992248062016%	17 out of 14737 0.115355906900997%	0.710306	1	gene-E3N88_41731;gene-E3N88_01898	K00968+K00993	https:\\www.genome.jp\dbget-bin\www_bget?map00440
Protein export	ko03060	11 out of 2064 0.532945736434108%	89 out of 14737 0.603922100834634%	0.718334	1	gene-E3N88_11546;gene-E3N88_09606;gene-E3N88_07914;gene-E3N88_02766;gene-E3N88_09834;gene-E3N88_13797;gene-E3N88_27027;gene-E3N88_12599;gene-E3N88_35916;gene-E3N88_14108;gene-E3N88_45740	K03070+K03107+K03110+K07342+K09490+K09490+K09490+K09648+K10956+K12272+K12946	https:\\www.genome.jp\dbget-bin\www_bget?map03060
Autophagy - other	ko04136	7 out of 2064 0.339147286821705%	59 out of 14737 0.400352853362285%	0.73773	1	gene-E3N88_25795;gene-E3N88_11992;gene-E3N88_22430;gene-E3N88_22560;gene-E3N88_28825;gene-E3N88_19221;gene-E3N88_19222	K04382+K07203+K07203+K07204+K08333+K08341+K08341	https:\\www.genome.jp\dbget-bin\www_bget?map04136
Valine, leucine and isoleucine biosynthesis	ko00290	4 out of 2064 0.193798449612403%	35 out of 14737 0.237497455384407%	0.742115	1	gene-E3N88_15614;gene-E3N88_35527;gene-E3N88_35531;gene-E3N88_38093	K00052+K00052+K00052+K01653	https:\\www.genome.jp\dbget-bin\www_bget?map00290
Benzoxazinoid biosynthesis	ko00402	1 out of 2064 0.0484496124031008%	9 out of 14737 0.0610707742417046%	0.742925	1	gene-E3N88_45138	K13229	https:\\www.genome.jp\dbget-bin\www_bget?map00402
Starch and sucrose metabolism	ko00500	70 out of 2064 3.39147286821705%	534 out of 14737 3.6235326050078%	0.746671	1	gene-E3N88_12923;gene-E3N88_40603;gene-E3N88_03192;gene-E3N88_20030;gene-E3N88_27364;gene-E3N88_32465;gene-E3N88_20023;gene-E3N88_10908;gene-E3N88_10931;gene-E3N88_25410;gene-E3N88_43304;gene-E3N88_26273;gene-E3N88_38468;gene-E3N88_42189;gene-E3N88_11473;gene-E3N88_15988;gene-E3N88_30983;gene-E3N88_36072;gene-E3N88_44424;gene-E3N88_45081;gene-E3N88_40521;gene-E3N88_40522;gene-E3N88_07917;gene-E3N…	K00688+K00688+K00700+K00700+K00700+K00700+K00703+K00847+K00847+K01176+K01176+K01177+K01177+K01177+K01179+K01179+K01179+K01179+K01179+K01179+K01187+K01187+K01188+K01188+K01188+K01188+K01188+K01188+K01188+K01188+K01188+K01188+K01193+K01193+K01193+K01193+K01193+K01193+K01193+K01193+K01193+K01193+K01193+K01193+K01193+K01193+K01193+K01193+K01193+K05349+K05349+K05349+K05349+K05349+K13679+K16055+K16055+…	https:\\www.genome.jp\dbget-bin\www_bget?map00500
Butanoate metabolism	ko00650	6 out of 2064 0.290697674418605%	52 out of 14737 0.352853362285404%	0.754595	1	gene-E3N88_34527;gene-E3N88_43671;gene-E3N88_00719;gene-E3N88_07703;gene-E3N88_38093;gene-E3N88_33256	K00626+K01580+K01640+K01640+K01653+K01692	https:\\www.genome.jp\dbget-bin\www_bget?map00650
Tropane, piperidine and pyridine alkaloid biosynthesis	ko00960	6 out of 2064 0.290697674418605%	52 out of 14737 0.352853362285404%	0.754595	1	gene-E3N88_04626;gene-E3N88_04823;gene-E3N88_05424;gene-E3N88_46201;gene-E3N88_37962;gene-E3N88_20294	K00815+K00815+K00815+K14454+K14455+K15849	https:\\www.genome.jp\dbget-bin\www_bget?map00960
Aminoacyl-tRNA biosynthesis	ko00970	22 out of 2064 1.06589147286822%	180 out of 14737 1.22141548483409%	0.786032	1	gene-E3N88_05677;gene-E3N88_10502;gene-E3N88_12356;gene-E3N88_14637;gene-E3N88_14654;gene-E3N88_14663;gene-E3N88_14664;gene-E3N88_14668;gene-E3N88_24513;gene-E3N88_27202;gene-E3N88_35407;gene-E3N88_35438;gene-E3N88_23715;gene-E3N88_45708;gene-E3N88_27091;gene-E3N88_44952;gene-E3N88_43525;gene-E3N88_45234;gene-E3N88_08970;gene-E3N88_13909;gene-E3N88_34359;gene-E3N88_31069	K01870+K01870+K01870+K01870+K01870+K01870+K01870+K01870+K01870+K01870+K01870+K01870+K01874+K01875+K01883+K01887+K01890+K01890+K01892+K02433+K02433+K02435	https:\\www.genome.jp\dbget-bin\www_bget?map00970
Other types of O-glycan biosynthesis	ko00514	6 out of 2064 0.290697674418605%	54 out of 14737 0.366424645450227%	0.786439	1	gene-E3N88_15457;gene-E3N88_15465;gene-E3N88_23095;gene-E3N88_23135;gene-E3N88_12922;gene-E3N88_44310	K00728+K00728+K00728+K00728+K09667+K20784	https:\\www.genome.jp\dbget-bin\www_bget?map00514
beta-Alanine metabolism	ko00410	12 out of 2064 0.581395348837209%	104 out of 14737 0.705706724570808%	0.805534	1	gene-E3N88_02870;gene-E3N88_16432;gene-E3N88_25441;gene-E3N88_06438;gene-E3N88_11290;gene-E3N88_23961;gene-E3N88_38947;gene-E3N88_43671;gene-E3N88_33256;gene-E3N88_41151;gene-E3N88_31197;gene-E3N88_46183	K00128+K00128+K00128+K00232+K00232+K00232+K00797+K01580+K01692+K05605+K17839+K17839	https:\\www.genome.jp\dbget-bin\www_bget?map00410
Ether lipid metabolism	ko00565	11 out of 2064 0.532945736434108%	97 out of 14737 0.658207233493927%	0.815988	1	gene-E3N88_01898;gene-E3N88_09281;gene-E3N88_12292;gene-E3N88_28141;gene-E3N88_05530;gene-E3N88_08343;gene-E3N88_08362;gene-E3N88_16726;gene-E3N88_30763;gene-E3N88_06868;gene-E3N88_20851	K00993+K01047+K01062+K01062+K01115+K01115+K01115+K01115+K01115+K04628+K13510	https:\\www.genome.jp\dbget-bin\www_bget?map00565
Nicotinate and nicotinamide metabolism	ko00760	5 out of 2064 0.242248062015504%	48 out of 14737 0.325710795955758%	0.821318	1	gene-E3N88_36337;gene-E3N88_38058;gene-E3N88_45669;gene-E3N88_08506;gene-E3N88_40988	K00763+K01081+K01081+K01240+K03787	https:\\www.genome.jp\dbget-bin\www_bget?map00760
Biotin metabolism	ko00780	5 out of 2064 0.242248062015504%	48 out of 14737 0.325710795955758%	0.821318	1	gene-E3N88_24502;gene-E3N88_31165;gene-E3N88_27956;gene-E3N88_26354;gene-E3N88_33286	K00059+K00059+K02372+K09458+K09458	https:\\www.genome.jp\dbget-bin\www_bget?map00780
Lysine degradation	ko00310	12 out of 2064 0.581395348837209%	107 out of 14737 0.726063649318043%	0.835032	1	gene-E3N88_02870;gene-E3N88_16432;gene-E3N88_25441;gene-E3N88_11424;gene-E3N88_41670;gene-E3N88_34527;gene-E3N88_33256;gene-E3N88_01056;gene-E3N88_25351;gene-E3N88_25356;gene-E3N88_44492;gene-E3N88_02342	K00128+K00128+K00128+K00306+K00382+K00626+K01692+K11420+K11423+K11423+K14157+K18826	https:\\www.genome.jp\dbget-bin\www_bget?map00310
Non-homologous end-joining	ko03450	1 out of 2064 0.0484496124031008%	14 out of 14737 0.0949989821537626%	0.879177	1	gene-E3N88_36677	K04799	https:\\www.genome.jp\dbget-bin\www_bget?map03450
Lysine biosynthesis	ko00300	4 out of 2064 0.193798449612403%	44 out of 14737 0.298568229626111%	0.882002	1	gene-E3N88_40438;gene-E3N88_40283;gene-E3N88_17516;gene-E3N88_20512	K00133+K00928+K10206+K12524	https:\\www.genome.jp\dbget-bin\www_bget?map00300
Ascorbate and aldarate metabolism	ko00053	20 out of 2064 0.968992248062015%	178 out of 14737 1.20784420166927%	0.883393	1	gene-E3N88_01762;gene-E3N88_02870;gene-E3N88_16432;gene-E3N88_25441;gene-E3N88_15546;gene-E3N88_04968;gene-E3N88_19309;gene-E3N88_22349;gene-E3N88_36157;gene-E3N88_07735;gene-E3N88_07790;gene-E3N88_03128;gene-E3N88_30312;gene-E3N88_37833;gene-E3N88_40393;gene-E3N88_40399;gene-E3N88_40400;gene-E3N88_40404;gene-E3N88_40406;gene-E3N88_01672	K00012+K00128+K00128+K00128+K00423+K00434+K00434+K00434+K00434+K10046+K10046+K12447+K16190+K19642+K19642+K19642+K19642+K19642+K19642+K21888	https:\\www.genome.jp\dbget-bin\www_bget?map00053
One carbon pool by folate	ko00670	3 out of 2064 0.145348837209302%	37 out of 14737 0.25106873854923%	0.907392	1	gene-E3N88_37025;gene-E3N88_39019;gene-E3N88_08958	K00288+K00600+K13998	https:\\www.genome.jp\dbget-bin\www_bget?map00670
Selenocompound metabolism	ko00450	10 out of 2064 0.484496124031008%	100 out of 14737 0.678564158241162%	0.908762	1	gene-E3N88_05625;gene-E3N88_29878;gene-E3N88_41685;gene-E3N88_44368;gene-E3N88_22005;gene-E3N88_36187;gene-E3N88_43883;gene-E3N88_17449;gene-E3N88_23715;gene-E3N88_07421	K00384+K00384+K00384+K00384+K00549+K00549+K00549+K01760+K01874+K11717	https:\\www.genome.jp\dbget-bin\www_bget?map00450
Homologous recombination	ko03440	27 out of 2064 1.30813953488372%	241 out of 14737 1.6353396213612%	0.91602	1	gene-E3N88_13865;gene-E3N88_45082;gene-E3N88_01852;gene-E3N88_10818;gene-E3N88_10993;gene-E3N88_12830;gene-E3N88_12940;gene-E3N88_18480;gene-E3N88_19273;gene-E3N88_20104;gene-E3N88_20638;gene-E3N88_29595;gene-E3N88_30962;gene-E3N88_31082;gene-E3N88_36097;gene-E3N88_40663;gene-E3N88_45931;gene-E3N88_05265;gene-E3N88_12579;gene-E3N88_34118;gene-E3N88_27687;gene-E3N88_27688;gene-E3N88_34452;gene-E3N…	K03165+K03505+K07466+K07466+K07466+K07466+K07466+K07466+K07466+K07466+K07466+K07466+K07466+K07466+K07466+K07466+K07466+K10683+K10683+K10728+K10875+K10875+K10875+K10875+K10879+K10882+K10901	https:\\www.genome.jp\dbget-bin\www_bget?map03440
mRNA surveillance pathway	ko03015	42 out of 2064 2.03488372093023%	365 out of 14737 2.47675917758024%	0.93216	1	gene-E3N88_41848;gene-E3N88_26818;gene-E3N88_15380;gene-E3N88_25795;gene-E3N88_13307;gene-E3N88_05993;gene-E3N88_08985;gene-E3N88_27665;gene-E3N88_30358;gene-E3N88_33034;gene-E3N88_33035;gene-E3N88_45772;gene-E3N88_00734;gene-E3N88_25264;gene-E3N88_14418;gene-E3N88_14447;gene-E3N88_03218;gene-E3N88_32373;gene-E3N88_01066;gene-E3N88_12901;gene-E3N88_39006;gene-E3N88_39635;gene-E3N88_40478;gene-E3N…	K00565+K03265+K04354+K04382+K11583+K11584+K11584+K11584+K11584+K11584+K11584+K11584+K12812+K12812+K12876+K12876+K12881+K12882+K13126+K13126+K13126+K13126+K13126+K13171+K14323+K14397+K14398+K14399+K14400+K14407+K14408+K14408+K14411+K14411+K14411+K14411+K14411+K14411+K14411+K14411+K14411+K15542	https:\\www.genome.jp\dbget-bin\www_bget?map03015
Monobactam biosynthesis	ko00261	3 out of 2064 0.145348837209302%	40 out of 14737 0.271425663296465%	0.932784	1	gene-E3N88_40438;gene-E3N88_40283;gene-E3N88_20512	K00133+K00928+K12524	https:\\www.genome.jp\dbget-bin\www_bget?map00261
Glycolysis / Gluconeogenesis	ko00010	35 out of 2064 1.69573643410853%	311 out of 14737 2.11033453213001%	0.93607	1	gene-E3N88_44340;gene-E3N88_02870;gene-E3N88_16432;gene-E3N88_25441;gene-E3N88_14747;gene-E3N88_20039;gene-E3N88_30361;gene-E3N88_33220;gene-E3N88_38137;gene-E3N88_31401;gene-E3N88_33916;gene-E3N88_40907;gene-E3N88_37437;gene-E3N88_41670;gene-E3N88_21932;gene-E3N88_40992;gene-E3N88_18894;gene-E3N88_25003;gene-E3N88_33530;gene-E3N88_44183;gene-E3N88_32263;gene-E3N88_44347;gene-E3N88_18400;gene-E3N…	K00016+K00128+K00128+K00128+K00134+K00134+K00134+K00134+K00134+K00161+K00161+K00161+K00162+K00382+K00627+K00627+K00850+K00850+K00850+K00850+K00873+K00873+K00895+K00895+K00895+K01610+K01623+K01623+K01623+K01623+K01689+K01803+K01834+K01834+K03841	https:\\www.genome.jp\dbget-bin\www_bget?map00010
Pyruvate metabolism	ko00620	27 out of 2064 1.30813953488372%	252 out of 14737 1.70998167876773%	0.950472	1	gene-E3N88_44340;gene-E3N88_37725;gene-E3N88_00228;gene-E3N88_03992;gene-E3N88_09942;gene-E3N88_02870;gene-E3N88_16432;gene-E3N88_25441;gene-E3N88_31401;gene-E3N88_33916;gene-E3N88_40907;gene-E3N88_37437;gene-E3N88_41670;gene-E3N88_34527;gene-E3N88_21932;gene-E3N88_40992;gene-E3N88_32263;gene-E3N88_44347;gene-E3N88_44971;gene-E3N88_36660;gene-E3N88_36689;gene-E3N88_35330;gene-E3N88_32415;gene-E3N…	K00016+K00026+K00028+K00028+K00029+K00128+K00128+K00128+K00161+K00161+K00161+K00162+K00382+K00626+K00627+K00627+K00873+K00873+K01006+K01595+K01595+K01610+K01679+K01759+K01962+K01962+K01963	https:\\www.genome.jp\dbget-bin\www_bget?map00620
Ribosome biogenesis in eukaryotes	ko03008	18 out of 2064 0.872093023255814%	178 out of 14737 1.20784420166927%	0.951909	1	gene-E3N88_24686;gene-E3N88_13942;gene-E3N88_03853;gene-E3N88_13279;gene-E3N88_38952;gene-E3N88_15284;gene-E3N88_38972;gene-E3N88_00801;gene-E3N88_17403;gene-E3N88_22906;gene-E3N88_17891;gene-E3N88_17895;gene-E3N88_39864;gene-E3N88_22034;gene-E3N88_22044;gene-E3N88_22886;gene-E3N88_40761;gene-E3N88_08349	K03097+K03115+K03264+K03538+K03539+K12619+K14290+K14539+K14544+K14546+K14548+K14548+K14550+K14553+K14553+K14558+K14566+K14568	https:\\www.genome.jp\dbget-bin\www_bget?map03008
Diterpenoid biosynthesis	ko00904	17 out of 2064 0.823643410852713%	178 out of 14737 1.20784420166927%	0.97161	1	gene-E3N88_04002;gene-E3N88_04004;gene-E3N88_29581;gene-E3N88_09965;gene-E3N88_41456;gene-E3N88_45119;gene-E3N88_12614;gene-E3N88_27609;gene-E3N88_36774;gene-E3N88_37873;gene-E3N88_44800;gene-E3N88_18542;gene-E3N88_11258;gene-E3N88_11259;gene-E3N88_11260;gene-E3N88_41605;gene-E3N88_33417	K04121+K04121+K04122+K04124+K04124+K04124+K04125+K04125+K04125+K04125+K04125+K05282+K17961+K17961+K17961+K17961+K17982	https:\\www.genome.jp\dbget-bin\www_bget?map00904
AGE-RAGE signaling pathway in diabetic complications	ko04933	6 out of 2064 0.290697674418605%	80 out of 14737 0.542851326592929%	0.975557	1	gene-E3N88_08822;gene-E3N88_06031;gene-E3N88_25141;gene-E3N88_25165;gene-E3N88_13647;gene-E3N88_20905	K04371+K04392+K04447+K04447+K19720+K19720	https:\\www.genome.jp\dbget-bin\www_bget?map04933
Propanoate metabolism	ko00640	13 out of 2064 0.62984496124031%	149 out of 14737 1.01106059577933%	0.981671	1	gene-E3N88_44340;gene-E3N88_13928;gene-E3N88_06438;gene-E3N88_11290;gene-E3N88_23961;gene-E3N88_41670;gene-E3N88_34527;gene-E3N88_33256;gene-E3N88_11617;gene-E3N88_22586;gene-E3N88_22821;gene-E3N88_41151;gene-E3N88_08359	K00016+K00166+K00232+K00232+K00232+K00382+K00626+K01692+K01962+K01962+K01963+K05605+K09699	https:\\www.genome.jp\dbget-bin\www_bget?map00640
RNA degradation	ko03018	32 out of 2064 1.55038759689922%	314 out of 14737 2.13069145687725%	0.983078	1	gene-E3N88_18894;gene-E3N88_25003;gene-E3N88_33530;gene-E3N88_44183;gene-E3N88_25579;gene-E3N88_22081;gene-E3N88_01283;gene-E3N88_21997;gene-E3N88_40467;gene-E3N88_21561;gene-E3N88_43811;gene-E3N88_03194;gene-E3N88_23133;gene-E3N88_40741;gene-E3N88_02260;gene-E3N88_02284;gene-E3N88_22184;gene-E3N88_44820;gene-E3N88_06836;gene-E3N88_23588;gene-E3N88_24269;gene-E3N88_28347;gene-E3N88_43425;gene-E3N…	K00850+K00850+K00850+K00850+K01689+K03679+K04077+K04077+K04077+K07573+K07573+K10643+K12581+K12581+K12585+K12585+K12593+K12599+K12604+K12611+K12614+K12614+K12617+K12619+K12621+K12623+K13126+K13126+K13126+K13126+K13126+K14442	https:\\www.genome.jp\dbget-bin\www_bget?map03018
Folate biosynthesis	ko00790	5 out of 2064 0.242248062015504%	75 out of 14737 0.508923118680871%	0.985171	1	gene-E3N88_33377;gene-E3N88_03260;gene-E3N88_08958;gene-E3N88_30506;gene-E3N88_44342	K01724+K01930+K13998+K15631+K20457	https:\\www.genome.jp\dbget-bin\www_bget?map00790
Glyoxylate and dicarboxylate metabolism	ko00630	16 out of 2064 0.775193798449612%	179 out of 14737 1.21462984325168%	0.985306	1	gene-E3N88_37725;gene-E3N88_41670;gene-E3N88_39019;gene-E3N88_34527;gene-E3N88_02467;gene-E3N88_28034;gene-E3N88_39095;gene-E3N88_41792;gene-E3N88_01634;gene-E3N88_40942;gene-E3N88_41083;gene-E3N88_18551;gene-E3N88_39904;gene-E3N88_22934;gene-E3N88_30496;gene-E3N88_41490	K00026+K00382+K00600+K00626+K01455+K01569+K01602+K01681+K01915+K01915+K01915+K11517+K11517+K15918+K15919+K15919	https:\\www.genome.jp\dbget-bin\www_bget?map00630
Fatty acid biosynthesis	ko00061	13 out of 2064 0.62984496124031%	154 out of 14737 1.04498880369139%	0.987421	1	gene-E3N88_24502;gene-E3N88_31165;gene-E3N88_30433;gene-E3N88_34532;gene-E3N88_36599;gene-E3N88_45541;gene-E3N88_11617;gene-E3N88_22586;gene-E3N88_22821;gene-E3N88_27956;gene-E3N88_35178;gene-E3N88_26354;gene-E3N88_33286	K00059+K00059+K00648+K01897+K01897+K01897+K01962+K01962+K01963+K02372+K03921+K09458+K09458	https:\\www.genome.jp\dbget-bin\www_bget?map00061
RNA transport	ko03013	49 out of 2064 2.37403100775194%	467 out of 14737 3.16889461898623%	0.99099	1	gene-E3N88_13804;gene-E3N88_45929;gene-E3N88_15646;gene-E3N88_40032;gene-E3N88_44599;gene-E3N88_05524;gene-E3N88_22146;gene-E3N88_35448;gene-E3N88_31989;gene-E3N88_31772;gene-E3N88_33317;gene-E3N88_33401;gene-E3N88_45004;gene-E3N88_07663;gene-E3N88_18579;gene-E3N88_31567;gene-E3N88_13279;gene-E3N88_38952;gene-E3N88_00734;gene-E3N88_25264;gene-E3N88_14418;gene-E3N88_14447;gene-E3N88_15332;gene-E3N…	K00784+K00784+K03238+K03238+K03238+K03239+K03239+K03239+K03242+K03248+K03251+K03251+K03253+K03257+K03257+K03257+K03538+K03539+K12812+K12812+K12876+K12876+K12878+K12881+K12882+K13126+K13126+K13126+K13126+K13126+K13171+K14290+K14292+K14292+K14292+K14292+K14292+K14292+K14293+K14295+K14298+K14301+K14303+K14304+K14312+K14317+K14317+K14317+K14323	https:\\www.genome.jp\dbget-bin\www_bget?map03013
Oxidative phosphorylation	ko00190	38 out of 2064 1.84108527131783%	378 out of 14737 2.56497251815159%	0.991938	1	gene-E3N88_23069;gene-E3N88_23114;gene-E3N88_41267;gene-E3N88_42993;gene-E3N88_05892;gene-E3N88_40525;gene-E3N88_41148;gene-E3N88_41666;gene-E3N88_22441;gene-E3N88_30353;gene-E3N88_27674;gene-E3N88_36394;gene-E3N88_10753;gene-E3N88_15246;gene-E3N88_32575;gene-E3N88_24811;gene-E3N88_41028;gene-E3N88_14450;gene-E3N88_25018;gene-E3N88_20595;gene-E3N88_08230;gene-E3N88_12997;gene-E3N88_42364;gene-E3N…	K01507+K01507+K01507+K01507+K01535+K01535+K01535+K01535+K02110+K02111+K02112+K02112+K02113+K02113+K02132+K02134+K02135+K02138+K02140+K02147+K02150+K02150+K02150+K02154+K02261+K02265+K02266+K02266+K02267+K03879+K03879+K03879+K03881+K03884+K03943+K03945+K05573+K05581	https:\\www.genome.jp\dbget-bin\www_bget?map00190
Various types of N-glycan biosynthesis	ko00513	5 out of 2064 0.242248062015504%	82 out of 14737 0.556422609757753%	0.992856	1	gene-E3N88_05713;gene-E3N88_40977;gene-E3N88_04448;gene-E3N88_42136;gene-E3N88_02763	K01230+K01230+K12373+K12666+K12669	https:\\www.genome.jp\dbget-bin\www_bget?map00513
Riboflavin metabolism	ko00740	1 out of 2064 0.0484496124031008%	33 out of 14737 0.223926172219583%	0.993161	1	gene-E3N88_20814	K18453	https:\\www.genome.jp\dbget-bin\www_bget?map00740
Carbon metabolism	ko01200	69 out of 2064 3.34302325581395%	639 out of 14737 4.33602497116102%	0.994116	1	gene-E3N88_37725;gene-E3N88_00228;gene-E3N88_03992;gene-E3N88_09942;gene-E3N88_01693;gene-E3N88_01695;gene-E3N88_19965;gene-E3N88_14747;gene-E3N88_20039;gene-E3N88_30361;gene-E3N88_33220;gene-E3N88_38137;gene-E3N88_31401;gene-E3N88_33916;gene-E3N88_40907;gene-E3N88_37437;gene-E3N88_45097;gene-E3N88_06438;gene-E3N88_11290;gene-E3N88_23961;gene-E3N88_41670;gene-E3N88_39019;gene-E3N88_37085;gene-E3N…	K00026+K00028+K00028+K00029+K00031+K00031+K00031+K00134+K00134+K00134+K00134+K00134+K00161+K00161+K00161+K00162+K00164+K00232+K00232+K00232+K00382+K00600+K00615+K00626+K00627+K00627+K00640+K00640+K00640+K00814+K00850+K00850+K00850+K00850+K00855+K00873+K00873+K01006+K01100+K01100+K01455+K01595+K01595+K01602+K01610+K01623+K01623+K01623+K01623+K01679+K01681+K01689+K01783+K01803+K01807+K01834+K01834+…	https:\\www.genome.jp\dbget-bin\www_bget?map01200
N-Glycan biosynthesis	ko00510	6 out of 2064 0.290697674418605%	114 out of 14737 0.773563140394924%	0.999256	1	gene-E3N88_01830;gene-E3N88_05713;gene-E3N88_40977;gene-E3N88_38945;gene-E3N88_42136;gene-E3N88_02763	K00737+K01230+K01230+K03850+K12666+K12669	https:\\www.genome.jp\dbget-bin\www_bget?map00510
Pantothenate and CoA biosynthesis	ko00770	1 out of 2064 0.0484496124031008%	49 out of 14737 0.332496437538169%	0.999393	1	gene-E3N88_38093	K01653	https:\\www.genome.jp\dbget-bin\www_bget?map00770
Amino sugar and nucleotide sugar metabolism	ko00520	38 out of 2064 1.84108527131783%	422 out of 14737 2.8635407477777%	0.999403	1	gene-E3N88_01762;gene-E3N88_14173;gene-E3N88_10908;gene-E3N88_10931;gene-E3N88_03256;gene-E3N88_00913;gene-E3N88_16838;gene-E3N88_35848;gene-E3N88_35866;gene-E3N88_35867;gene-E3N88_36492;gene-E3N88_41801;gene-E3N88_44881;gene-E3N88_45230;gene-E3N88_31622;gene-E3N88_45358;gene-E3N88_08293;gene-E3N88_35847;gene-E3N88_35865;gene-E3N88_42657;gene-E3N88_05853;gene-E3N88_07735;gene-E3N88_07790;gene-E3N…	K00012+K00326+K00847+K00847+K00966+K01183+K01183+K01183+K01183+K01183+K01183+K01183+K01183+K01183+K01209+K01711+K01784+K08678+K08678+K08678+K08679+K10046+K10046+K12373+K12447+K12448+K12448+K12448+K12448+K12448+K13379+K13379+K13648+K13648+K13648+K15920+K16190+K20547	https:\\www.genome.jp\dbget-bin\www_bget?map00520
Ribosome	ko03010	53 out of 2064 2.56782945736434%	581 out of 14737 3.94245775938115%	0.999895	1	gene-E3N88_03039;gene-E3N88_21402;gene-E3N88_38859;gene-E3N88_07999;gene-E3N88_08019;gene-E3N88_26887;gene-E3N88_10345;gene-E3N88_44835;gene-E3N88_46226;gene-E3N88_19492;gene-E3N88_22134;gene-E3N88_46312;gene-E3N88_22008;gene-E3N88_42718;gene-E3N88_12738;gene-E3N88_43560;gene-E3N88_12373;gene-E3N88_42605;gene-E3N88_02768;gene-E3N88_38121;gene-E3N88_14440;gene-E3N88_36657;gene-E3N88_36685;gene-E3N…	K02865+K02866+K02867+K02868+K02868+K02868+K02877+K02881+K02881+K02882+K02885+K02885+K02894+K02895+K02896+K02896+K02898+K02898+K02899+K02901+K02902+K02914+K02914+K02916+K02927+K02932+K02934+K02934+K02936+K02941+K02951+K02952+K02953+K02953+K02955+K02955+K02957+K02958+K02958+K02960+K02960+K02960+K02961+K02961+K02966+K02969+K02971+K02976+K02977+K02982+K02987+K02989+K02998	https:\\www.genome.jp\dbget-bin\www_bget?map03010
Pentose and glucuronate interconversions	ko00040	30 out of 2064 1.45348837209302%	382 out of 14737 2.59211508448124%	0.999939	1	gene-E3N88_03544;gene-E3N88_01762;gene-E3N88_10858;gene-E3N88_06703;gene-E3N88_12770;gene-E3N88_16941;gene-E3N88_19744;gene-E3N88_38751;gene-E3N88_39913;gene-E3N88_40556;gene-E3N88_05449;gene-E3N88_16978;gene-E3N88_24544;gene-E3N88_32459;gene-E3N88_37153;gene-E3N88_39048;gene-E3N88_14288;gene-E3N88_20240;gene-E3N88_20827;gene-E3N88_26587;gene-E3N88_13409;gene-E3N88_15403;gene-E3N88_21754;gene-E3N…	K00008+K00012+K00854+K01051+K01051+K01051+K01051+K01051+K01051+K01051+K01184+K01184+K01184+K01184+K01184+K01184+K01213+K01213+K01213+K01213+K01728+K01728+K01728+K01728+K01728+K01728+K01783+K01805+K12447+K16190	https:\\www.genome.jp\dbget-bin\www_bget?map00040
Sphingolipid metabolism	ko00600	20 out of 2064 0.968992248062015%	299 out of 14737 2.02890683314107%	0.999981	1	gene-E3N88_06868;gene-E3N88_46219;gene-E3N88_40459;gene-E3N88_03494;gene-E3N88_05578;gene-E3N88_02370;gene-E3N88_07802;gene-E3N88_16405;gene-E3N88_28801;gene-E3N88_39181;gene-E3N88_43291;gene-E3N88_05379;gene-E3N88_09371;gene-E3N88_14277;gene-E3N88_15484;gene-E3N88_18244;gene-E3N88_18286;gene-E3N88_20476;gene-E3N88_29541;gene-E3N88_43784	K04628+K04708+K04710+K04715+K07407+K12309+K12309+K12309+K12309+K12309+K12309+K12349+K12349+K12349+K12349+K12349+K12349+K12349+K12349+K12349	https:\\www.genome.jp\dbget-bin\www_bget?map00600
RNA polymerase	ko03020	31 out of 2064 1.50193798449612%	417 out of 14737 2.82961253986564%	0.999992	1	gene-E3N88_29052;gene-E3N88_29059;gene-E3N88_04484;gene-E3N88_06891;gene-E3N88_07892;gene-E3N88_08863;gene-E3N88_10696;gene-E3N88_12195;gene-E3N88_12196;gene-E3N88_12991;gene-E3N88_14373;gene-E3N88_20016;gene-E3N88_20018;gene-E3N88_20056;gene-E3N88_21586;gene-E3N88_28548;gene-E3N88_31060;gene-E3N88_31845;gene-E3N88_33588;gene-E3N88_33659;gene-E3N88_38302;gene-E3N88_42048;gene-E3N88_45699;gene-E3N…	K03004+K03004+K03006+K03006+K03006+K03006+K03006+K03006+K03006+K03006+K03006+K03006+K03006+K03006+K03006+K03006+K03006+K03006+K03006+K03006+K03006+K03006+K03006+K03006+K03012+K03013+K03013+K03014+K03017+K03022+K03046	https:\\www.genome.jp\dbget-bin\www_bget?map03020
Photosynthesis	ko00195	12 out of 2064 0.581395348837209%	277 out of 14737 1.87962271832802%	1	1	gene-E3N88_22441;gene-E3N88_30353;gene-E3N88_27674;gene-E3N88_36394;gene-E3N88_10753;gene-E3N88_15246;gene-E3N88_06479;gene-E3N88_22001;gene-E3N88_45705;gene-E3N88_21907;gene-E3N88_17320;gene-E3N88_32469	K02110+K02111+K02112+K02112+K02113+K02113+K02689+K02693+K02695+K02699+K02703+K02703	https:\\www.genome.jp\dbget-bin\www_bget?map00195
Other glycan degradation	ko00511	15 out of 2064 0.726744186046512%	409 out of 14737 2.77532740720635%	1	1	gene-E3N88_18207;gene-E3N88_21459;gene-E3N88_21711;gene-E3N88_27037;gene-E3N88_36801;gene-E3N88_43282;gene-E3N88_44606;gene-E3N88_37328;gene-E3N88_02370;gene-E3N88_07802;gene-E3N88_16405;gene-E3N88_28801;gene-E3N88_39181;gene-E3N88_43291;gene-E3N88_04448	K01191+K01191+K01191+K01191+K01191+K01191+K01191+K01206+K12309+K12309+K12309+K12309+K12309+K12309+K12373	https:\\www.genome.jp\dbget-bin\www_bget?map00511
