# Supplementary material for: Transcriptome analysis of critical genes related to flowering in Mikania micrantha at different altitudes provides insights for a potential control
Source: BMC Genomics. 2023 Jan 10;24:14. doi: 10.1186/s12864-023-09108-8 (PMC9832669; doi:10.1186/s12864-023-09108-8)
Supplement: Supplementary file 4 — Additional file 4: Table S2. E13 vs E9 KEGG pathway enrichment. [file 12864_2023_9108_MOESM4_ESM.xlsx]

## Sheet: Sheet1
Table S2. E13 vs E9 KEGG pathway enrichment
#Kegg_pathway	ko_id	Cluter_frequency	Genome_frequency	P-value	Corrected_P-value	GeneID	KEGG Orthology	hyperlink
Plant-pathogen interaction	ko04626	263 out of 3337 7.88133053640995%	859 out of 14737 5.82886611929158%	1.59958e-08	2.19142e-06	gene-E3N88_01772;gene-E3N88_02635;gene-E3N88_08067;gene-E3N88_10941;gene-E3N88_11383;gene-E3N88_11852;gene-E3N88_12234;gene-E3N88_20746;gene-E3N88_22300;gene-E3N88_12715;gene-E3N88_13060;gene-E3N88_13199;gene-E3N88_32914;gene-E3N88_00442;gene-E3N88_27209;gene-E3N88_27530;gene-E3N88_35913;gene-E3N88_44462;gene-E3N88_08834;gene-E3N88_15886;gene-E3N88_44049;gene-E3N88_08700;gene-E3N88_10819;gene-E3N…	K02183+K02183+K02183+K02183+K02183+K02183+K02183+K02183+K02183+K04079+K04079+K04079+K04079+K05391+K05391+K05391+K05391+K05391+K09487+K09487+K09487+K13412+K13412+K13412+K13412+K13412+K13412+K13412+K13412+K13412+K13413+K13413+K13413+K13413+K13413+K13413+K13413+K13413+K13413+K13413+K13413+K13414+K13414+K13414+K13414+K13414+K13414+K13420+K13420+K13420+K13420+K13420+K13420+K13420+K13420+K13420+K13420+…	https:\\www.genome.jp\dbget-bin\www_bget?map04626
Fatty acid degradation	ko00071	61 out of 3337 1.82798921186695%	149 out of 14737 1.01106059577933%	4.08469e-07	5.59603e-05	gene-E3N88_15913;gene-E3N88_00296;gene-E3N88_13718;gene-E3N88_02670;gene-E3N88_02870;gene-E3N88_16426;gene-E3N88_16432;gene-E3N88_25441;gene-E3N88_05334;gene-E3N88_06438;gene-E3N88_11290;gene-E3N88_17574;gene-E3N88_19520;gene-E3N88_23961;gene-E3N88_33082;gene-E3N88_34663;gene-E3N88_36501;gene-E3N88_45054;gene-E3N88_34527;gene-E3N88_33256;gene-E3N88_08290;gene-E3N88_15819;gene-E3N88_19084;gene-E3N…	K00001+K00121+K00121+K00128+K00128+K00128+K00128+K00128+K00232+K00232+K00232+K00232+K00232+K00232+K00232+K00232+K00232+K00232+K00626+K01692+K01897+K01897+K01897+K01897+K01897+K01897+K01897+K01897+K07425+K07425+K07425+K07425+K07425+K07425+K07425+K07425+K07425+K07425+K07425+K07425+K07425+K07425+K07425+K07425+K07425+K07425+K07425+K07425+K07425+K07425+K07513+K07517+K07517+K07517+K07517+K07517+K15401+…	https:\\www.genome.jp\dbget-bin\www_bget?map00071
Carotenoid biosynthesis	ko00906	43 out of 3337 1.2885825591849%	104 out of 14737 0.705706724570808%	1.49427e-05	0.00204715	gene-E3N88_35286;gene-E3N88_39146;gene-E3N88_42266;gene-E3N88_45016;gene-E3N88_26993;gene-E3N88_30140;gene-E3N88_27321;gene-E3N88_15807;gene-E3N88_18082;gene-E3N88_29494;gene-E3N88_34594;gene-E3N88_36762;gene-E3N88_09206;gene-E3N88_09239;gene-E3N88_13343;gene-E3N88_14619;gene-E3N88_14620;gene-E3N88_14625;gene-E3N88_24518;gene-E3N88_32632;gene-E3N88_32868;gene-E3N88_32875;gene-E3N88_32876;gene-E3N…	K09835+K09835+K09835+K09837+K09838+K09838+K09839+K09840+K09840+K09840+K09840+K09840+K09841+K09841+K09841+K09841+K09841+K09841+K09841+K09841+K09841+K09841+K09841+K09841+K09841+K09841+K09841+K09841+K09841+K09842+K09842+K09843+K09843+K09843+K14595+K14595+K15744+K15744+K15744+K15746+K15747+K17911+K17911	https:\\www.genome.jp\dbget-bin\www_bget?map00906
Plant hormone signal transduction	ko04075	226 out of 3337 6.77255019478574%	819 out of 14737 5.55744045599511%	0.000372056	0.0509717	gene-E3N88_07830;gene-E3N88_17728;gene-E3N88_20978;gene-E3N88_28616;gene-E3N88_39353;gene-E3N88_05141;gene-E3N88_05719;gene-E3N88_08747;gene-E3N88_22526;gene-E3N88_27574;gene-E3N88_32009;gene-E3N88_33889;gene-E3N88_34006;gene-E3N88_35121;gene-E3N88_36440;gene-E3N88_38968;gene-E3N88_01256;gene-E3N88_02328;gene-E3N88_03574;gene-E3N88_04355;gene-E3N88_06034;gene-E3N88_06064;gene-E3N88_15841;gene-E3N…	K12126+K12126+K12126+K12126+K12126+K13413+K13413+K13413+K13413+K13413+K13413+K13413+K13413+K13413+K13413+K13413+K13415+K13415+K13415+K13415+K13415+K13415+K13415+K13415+K13415+K13415+K13415+K13415+K13415+K13415+K13415+K13415+K13415+K13422+K13422+K13422+K13422+K13422+K13422+K13422+K13422+K13422+K13422+K13422+K13422+K13422+K13422+K13422+K13422+K13422+K13422+K13422+K13449+K13449+K13463+K13464+K13464+…	https:\\www.genome.jp\dbget-bin\www_bget?map04075
Sesquiterpenoid and triterpenoid biosynthesis	ko00909	35 out of 3337 1.04884626910399%	92 out of 14737 0.624279025581869%	0.000604687	0.0828422	gene-E3N88_02486;gene-E3N88_19009;gene-E3N88_44903;gene-E3N88_44904;gene-E3N88_44905;gene-E3N88_01419;gene-E3N88_06770;gene-E3N88_06778;gene-E3N88_06783;gene-E3N88_09963;gene-E3N88_10538;gene-E3N88_10554;gene-E3N88_17657;gene-E3N88_17659;gene-E3N88_20525;gene-E3N88_20528;gene-E3N88_20532;gene-E3N88_30783;gene-E3N88_30784;gene-E3N88_33539;gene-E3N88_33540;gene-E3N88_33542;gene-E3N88_33615;gene-E3N…	K00511+K14175+K15800+K15800+K15800+K15803+K15803+K15803+K15803+K15803+K15803+K15803+K15803+K15803+K15803+K15803+K15803+K15803+K15803+K15803+K15803+K15803+K15803+K15803+K15803+K15813+K15813+K15813+K15813+K15813+K15891+K20659+K20659+K22065+K22065	https:\\www.genome.jp\dbget-bin\www_bget?map00909
Nitrogen metabolism	ko00910	25 out of 3337 0.749175906502847%	60 out of 14737 0.407138494944697%	0.000763839	0.104646	gene-E3N88_21229;gene-E3N88_34313;gene-E3N88_02466;gene-E3N88_02467;gene-E3N88_03737;gene-E3N88_08984;gene-E3N88_08987;gene-E3N88_19876;gene-E3N88_19972;gene-E3N88_30287;gene-E3N88_43203;gene-E3N88_14768;gene-E3N88_14769;gene-E3N88_14807;gene-E3N88_14808;gene-E3N88_14809;gene-E3N88_01634;gene-E3N88_29771;gene-E3N88_40942;gene-E3N88_41083;gene-E3N88_43699;gene-E3N88_02688;gene-E3N88_14696;gene-E3N…	K00366+K00366+K01455+K01455+K01673+K01673+K01673+K01673+K01673+K01673+K01673+K01674+K01674+K01674+K01674+K01674+K01915+K01915+K01915+K01915+K01915+K02575+K02575+K02575+K10534	https:\\www.genome.jp\dbget-bin\www_bget?map00910
ABC transporters	ko02010	61 out of 3337 1.82798921186695%	188 out of 14737 1.27570061749338%	0.00121847	0.16693	gene-E3N88_07960;gene-E3N88_10961;gene-E3N88_37611;gene-E3N88_02639;gene-E3N88_02659;gene-E3N88_04836;gene-E3N88_05276;gene-E3N88_05632;gene-E3N88_06895;gene-E3N88_06937;gene-E3N88_16642;gene-E3N88_19851;gene-E3N88_23459;gene-E3N88_26942;gene-E3N88_28869;gene-E3N88_29328;gene-E3N88_29378;gene-E3N88_29673;gene-E3N88_29677;gene-E3N88_36142;gene-E3N88_38380;gene-E3N88_38740;gene-E3N88_45487;gene-E3N…	K02045+K05643+K05657+K05658+K05658+K05658+K05658+K05658+K05658+K05658+K05658+K05658+K05658+K05658+K05658+K05658+K05658+K05658+K05658+K05658+K05658+K05658+K05658+K05658+K05665+K05665+K05665+K05665+K05665+K05665+K05666+K05666+K05666+K05674+K05681+K05681+K05681+K05681+K05681+K05681+K05681+K05681+K05681+K05681+K05681+K05681+K05681+K05681+K05681+K05681+K05681+K05681+K05681+K05681+K05681+K05681+K05681+…	https:\\www.genome.jp\dbget-bin\www_bget?map02010
Biosynthesis of secondary metabolites	ko01110	745 out of 3337 22.3254420137848%	3013 out of 14737 20.4451380878062%	0.0012755	0.174743	gene-E3N88_15913;gene-E3N88_31090;gene-E3N88_07381;gene-E3N88_42593;gene-E3N88_04774;gene-E3N88_05006;gene-E3N88_45329;gene-E3N88_18901;gene-E3N88_30645;gene-E3N88_37725;gene-E3N88_01693;gene-E3N88_01695;gene-E3N88_19965;gene-E3N88_30328;gene-E3N88_15614;gene-E3N88_35493;gene-E3N88_35531;gene-E3N88_01649;gene-E3N88_01651;gene-E3N88_01652;gene-E3N88_01655;gene-E3N88_10667;gene-E3N88_18312;gene-E3N…	K00001+K00002+K00006+K00016+K00021+K00021+K00021+K00025+K00025+K00026+K00031+K00031+K00031+K00036+K00052+K00052+K00052+K00083+K00083+K00083+K00083+K00083+K00083+K00083+K00099+K00106+K00121+K00121+K00128+K00128+K00128+K00128+K00128+K00133+K00134+K00134+K00134+K00134+K00134+K00134+K00145+K00145+K00145+K00161+K00161+K00161+K00161+K00161+K00161+K00164+K00166+K00166+K00224+K00224+K00224+K00224+K00227+…	https:\\www.genome.jp\dbget-bin\www_bget?map01110
Anthocyanin biosynthesis	ko00942	13 out of 3337 0.38957147138148%	25 out of 14737 0.16964103956029%	0.00128067	0.175452	gene-E3N88_15290;gene-E3N88_35942;gene-E3N88_35943;gene-E3N88_35945;gene-E3N88_35946;gene-E3N88_28227;gene-E3N88_28234;gene-E3N88_18386;gene-E3N88_18478;gene-E3N88_31231;gene-E3N88_34539;gene-E3N88_34549;gene-E3N88_34561	K12930+K12930+K12930+K12930+K12930+K17193+K17193+K21383+K21383+K21383+K21383+K21383+K21383	https:\\www.genome.jp\dbget-bin\www_bget?map00942
Terpenoid backbone biosynthesis	ko00900	41 out of 3337 1.22864848666467%	123 out of 14737 0.834633914636629%	0.00420695	0.576352	gene-E3N88_04774;gene-E3N88_05006;gene-E3N88_45329;gene-E3N88_25782;gene-E3N88_34527;gene-E3N88_17905;gene-E3N88_24012;gene-E3N88_00771;gene-E3N88_27242;gene-E3N88_28522;gene-E3N88_29737;gene-E3N88_44984;gene-E3N88_24106;gene-E3N88_13110;gene-E3N88_13135;gene-E3N88_27722;gene-E3N88_34395;gene-E3N88_13859;gene-E3N88_13863;gene-E3N88_37503;gene-E3N88_11144;gene-E3N88_11145;gene-E3N88_11146;gene-E3N…	K00021+K00021+K00021+K00099+K00626+K00787+K00869+K00919+K01662+K01662+K01662+K01662+K01823+K03526+K03526+K03527+K03527+K05906+K05906+K06981+K11778+K11778+K11778+K11778+K11778+K11778+K12742+K12742+K12742+K12742+K12742+K12742+K12742+K12742+K13789+K13789+K13789+K15889+K15889+K15889+K15891	https:\\www.genome.jp\dbget-bin\www_bget?map00900
alpha-Linolenic acid metabolism	ko00592	40 out of 3337 1.19868145040456%	120 out of 14737 0.814276989889394%	0.00465662	0.637957	gene-E3N88_33953;gene-E3N88_36356;gene-E3N88_46033;gene-E3N88_46035;gene-E3N88_05334;gene-E3N88_06438;gene-E3N88_11290;gene-E3N88_17574;gene-E3N88_19520;gene-E3N88_23961;gene-E3N88_33082;gene-E3N88_34663;gene-E3N88_36501;gene-E3N88_45054;gene-E3N88_08627;gene-E3N88_14858;gene-E3N88_16452;gene-E3N88_19066;gene-E3N88_19069;gene-E3N88_19070;gene-E3N88_24398;gene-E3N88_32725;gene-E3N88_32744;gene-E3N…	K00224+K00224+K00224+K00224+K00232+K00232+K00232+K00232+K00232+K00232+K00232+K00232+K00232+K00232+K00454+K00454+K00454+K00454+K00454+K00454+K00454+K00454+K00454+K00454+K01047+K01723+K01723+K05894+K07513+K08241+K10526+K10528+K16818+K16818+K16818+K16818+K16818+K18857+K18857+K18857	https:\\www.genome.jp\dbget-bin\www_bget?map00592
Monoterpenoid biosynthesis	ko00902	24 out of 3337 0.719208870242733%	64 out of 14737 0.434281061274344%	0.00509994	0.698692	gene-E3N88_24551;gene-E3N88_24554;gene-E3N88_28175;gene-E3N88_28178;gene-E3N88_28181;gene-E3N88_28200;gene-E3N88_30812;gene-E3N88_30813;gene-E3N88_30814;gene-E3N88_36804;gene-E3N88_00789;gene-E3N88_00804;gene-E3N88_42133;gene-E3N88_03275;gene-E3N88_37595;gene-E3N88_42736;gene-E3N88_20611;gene-E3N88_20613;gene-E3N88_20615;gene-E3N88_22353;gene-E3N88_26452;gene-E3N88_27198;gene-E3N88_27199;gene-E3N…	K07385+K07385+K07385+K07385+K07385+K07385+K15095+K15095+K15095+K15095+K20979+K20979+K20979+K21373+K21373+K21373+K21374+K21374+K21374+K21374+K21374+K21374+K21374+K21374	https:\\www.genome.jp\dbget-bin\www_bget?map00902
Alanine, aspartate and glutamate metabolism	ko00250	29 out of 3337 0.869044051543302%	82 out of 14737 0.556422609757753%	0.00589318	0.807365	gene-E3N88_10625;gene-E3N88_21011;gene-E3N88_08000;gene-E3N88_35098;gene-E3N88_31789;gene-E3N88_32269;gene-E3N88_11580;gene-E3N88_29245;gene-E3N88_12188;gene-E3N88_43671;gene-E3N88_07295;gene-E3N88_13565;gene-E3N88_01634;gene-E3N88_29771;gene-E3N88_40942;gene-E3N88_41083;gene-E3N88_43699;gene-E3N88_22288;gene-E3N88_14678;gene-E3N88_18572;gene-E3N88_41053;gene-E3N88_23624;gene-E3N88_26496;gene-E3N…	K00294+K00294+K00609+K00609+K00764+K00820+K00827+K00830+K01580+K01580+K01755+K01756+K01915+K01915+K01915+K01915+K01915+K01939+K01940+K01953+K01953+K01955+K01956+K01956+K01956+K13051+K14454+K14455+K17761	https:\\www.genome.jp\dbget-bin\www_bget?map00250
MAPK signaling pathway - plant	ko04016	172 out of 3337 5.15433023673959%	641 out of 14737 4.34959625432585%	0.00615704	0.843514	gene-E3N88_01772;gene-E3N88_02635;gene-E3N88_08067;gene-E3N88_10941;gene-E3N88_11383;gene-E3N88_11852;gene-E3N88_12234;gene-E3N88_20746;gene-E3N88_22300;gene-E3N88_16451;gene-E3N88_38007;gene-E3N88_05141;gene-E3N88_05719;gene-E3N88_08747;gene-E3N88_22526;gene-E3N88_27574;gene-E3N88_32009;gene-E3N88_33889;gene-E3N88_34006;gene-E3N88_35121;gene-E3N88_36440;gene-E3N88_38968;gene-E3N88_06366;gene-E3N…	K02183+K02183+K02183+K02183+K02183+K02183+K02183+K02183+K02183+K03781+K03781+K13413+K13413+K13413+K13413+K13413+K13413+K13413+K13413+K13413+K13413+K13413+K13414+K13414+K13414+K13414+K13414+K13414+K13420+K13420+K13420+K13420+K13420+K13420+K13420+K13420+K13420+K13420+K13420+K13420+K13420+K13420+K13420+K13420+K13420+K13420+K13420+K13420+K13420+K13420+K13420+K13420+K13420+K13420+K13420+K13420+K13420+…	https:\\www.genome.jp\dbget-bin\www_bget?map04016
Zeatin biosynthesis	ko00908	32 out of 3337 0.958945160323644%	96 out of 14737 0.651421591911515%	0.0105801	1	gene-E3N88_25700;gene-E3N88_29076;gene-E3N88_31793;gene-E3N88_40785;gene-E3N88_43861;gene-E3N88_32670;gene-E3N88_03330;gene-E3N88_03331;gene-E3N88_03332;gene-E3N88_07427;gene-E3N88_13522;gene-E3N88_19535;gene-E3N88_42459;gene-E3N88_42461;gene-E3N88_44038;gene-E3N88_45201;gene-E3N88_14466;gene-E3N88_14467;gene-E3N88_14487;gene-E3N88_14488;gene-E3N88_23178;gene-E3N88_24587;gene-E3N88_24591;gene-E3N…	K00279+K00279+K00279+K00279+K00279+K00791+K13493+K13493+K13493+K13493+K13493+K13495+K13495+K13495+K13495+K13495+K13496+K13496+K13496+K13496+K13496+K13496+K13496+K13496+K13496+K13496+K13496+K13496+K13496+K13496+K13496+K13496	https:\\www.genome.jp\dbget-bin\www_bget?map00908
Arachidonic acid metabolism	ko00590	43 out of 3337 1.2885825591849%	137 out of 14737 0.929632896790392%	0.0111661	1	gene-E3N88_39501;gene-E3N88_08217;gene-E3N88_08245;gene-E3N88_46240;gene-E3N88_09281;gene-E3N88_13304;gene-E3N88_13309;gene-E3N88_23272;gene-E3N88_29476;gene-E3N88_29500;gene-E3N88_39256;gene-E3N88_39260;gene-E3N88_39263;gene-E3N88_39264;gene-E3N88_01698;gene-E3N88_01699;gene-E3N88_18276;gene-E3N88_22455;gene-E3N88_31189;gene-E3N88_31190;gene-E3N88_33704;gene-E3N88_37926;gene-E3N88_37927;gene-E3N…	K00079+K00432+K00432+K00432+K01047+K05309+K05309+K07418+K07418+K07418+K07418+K07418+K07418+K07418+K07425+K07425+K07425+K07425+K07425+K07425+K07425+K07425+K07425+K07425+K07425+K07425+K07425+K07425+K07425+K07425+K07425+K07425+K07425+K07425+K07425+K07425+K08726+K08726+K08726+K08726+K08726+K08726+K18592	https:\\www.genome.jp\dbget-bin\www_bget?map00590
Glycosphingolipid biosynthesis - ganglio series	ko00604	14 out of 3337 0.419538507641594%	34 out of 14737 0.230711813801995%	0.0119998	1	gene-E3N88_16331;gene-E3N88_32664;gene-E3N88_32814;gene-E3N88_02370;gene-E3N88_05601;gene-E3N88_07802;gene-E3N88_16405;gene-E3N88_39648;gene-E3N88_39649;gene-E3N88_43291;gene-E3N88_46048;gene-E3N88_46230;gene-E3N88_04448;gene-E3N88_45727	K00780+K00780+K03368+K12309+K12309+K12309+K12309+K12309+K12309+K12309+K12309+K12309+K12373+K12373	https:\\www.genome.jp\dbget-bin\www_bget?map00604
Base excision repair	ko03410	31 out of 3337 0.92897812406353%	94 out of 14737 0.637850308746692%	0.0138022	1	gene-E3N88_10899;gene-E3N88_10925;gene-E3N88_15458;gene-E3N88_15464;gene-E3N88_15536;gene-E3N88_29688;gene-E3N88_13436;gene-E3N88_29314;gene-E3N88_29394;gene-E3N88_44951;gene-E3N88_32714;gene-E3N88_35625;gene-E3N88_20808;gene-E3N88_36646;gene-E3N88_36677;gene-E3N88_32787;gene-E3N88_34163;gene-E3N88_10897;gene-E3N88_10924;gene-E3N88_00406;gene-E3N88_01978;gene-E3N88_04685;gene-E3N88_11955;gene-E3N…	K01142+K01142+K01246+K01246+K01246+K01246+K02327+K02327+K02327+K02327+K03506+K03575+K03652+K04799+K04799+K10747+K10747+K10771+K10771+K10773+K10773+K10773+K10773+K10773+K10773+K10773+K10773+K10773+K10801+K10802+K10802	https:\\www.genome.jp\dbget-bin\www_bget?map03410
Brassinosteroid biosynthesis	ko00905	15 out of 3337 0.449505543901708%	38 out of 14737 0.257854380131641%	0.0146313	1	gene-E3N88_29995;gene-E3N88_07417;gene-E3N88_01752;gene-E3N88_46232;gene-E3N88_02580;gene-E3N88_19406;gene-E3N88_30195;gene-E3N88_39880;gene-E3N88_41394;gene-E3N88_45856;gene-E3N88_19592;gene-E3N88_19593;gene-E3N88_37714;gene-E3N88_40856;gene-E3N88_36311	K09587+K09588+K09590+K12638+K12639+K12639+K12639+K12639+K12639+K12639+K15639+K15639+K15639+K15639+K20623	https:\\www.genome.jp\dbget-bin\www_bget?map00905
Isoquinoline alkaloid biosynthesis	ko00950	34 out of 3337 1.01887923284387%	106 out of 14737 0.719278007735631%	0.0159669	1	gene-E3N88_19898;gene-E3N88_21098;gene-E3N88_34231;gene-E3N88_34244;gene-E3N88_34606;gene-E3N88_34607;gene-E3N88_34608;gene-E3N88_34609;gene-E3N88_34610;gene-E3N88_34612;gene-E3N88_04626;gene-E3N88_05424;gene-E3N88_31418;gene-E3N88_43515;gene-E3N88_11614;gene-E3N88_22379;gene-E3N88_22383;gene-E3N88_28453;gene-E3N88_38447;gene-E3N88_42172;gene-E3N88_45632;gene-E3N88_12417;gene-E3N88_12431;gene-E3N…	K00276+K00276+K00422+K00422+K00422+K00422+K00422+K00422+K00422+K00422+K00815+K00815+K00815+K00815+K01593+K01593+K01593+K01593+K01593+K01593+K01593+K13390+K13390+K13390+K13396+K14454+K14455+K14975+K14975+K14975+K14976+K14976+K15849+K22097	https:\\www.genome.jp\dbget-bin\www_bget?map00950
Glycosaminoglycan degradation	ko00531	18 out of 3337 0.53940665268205%	51 out of 14737 0.346067720702992%	0.0271192	1	gene-E3N88_10564;gene-E3N88_17718;gene-E3N88_33227;gene-E3N88_41265;gene-E3N88_41290;gene-E3N88_28278;gene-E3N88_43746;gene-E3N88_02370;gene-E3N88_05601;gene-E3N88_07802;gene-E3N88_16405;gene-E3N88_39648;gene-E3N88_39649;gene-E3N88_43291;gene-E3N88_46048;gene-E3N88_46230;gene-E3N88_04448;gene-E3N88_45727	K07964+K07964+K07964+K07964+K07964+K10532+K10532+K12309+K12309+K12309+K12309+K12309+K12309+K12309+K12309+K12309+K12373+K12373	https:\\www.genome.jp\dbget-bin\www_bget?map00531
Pyrimidine metabolism	ko00240	42 out of 3337 1.25861552292478%	142 out of 14737 0.96356110470245%	0.0326078	1	gene-E3N88_08000;gene-E3N88_35098;gene-E3N88_34494;gene-E3N88_34495;gene-E3N88_26505;gene-E3N88_26521;gene-E3N88_30346;gene-E3N88_43880;gene-E3N88_38058;gene-E3N88_45669;gene-E3N88_08506;gene-E3N88_27174;gene-E3N88_33121;gene-E3N88_33197;gene-E3N88_41825;gene-E3N88_34437;gene-E3N88_06079;gene-E3N88_26907;gene-E3N88_27992;gene-E3N88_28055;gene-E3N88_29065;gene-E3N88_15601;gene-E3N88_29712;gene-E3N…	K00609+K00609+K00857+K00857+K00876+K00876+K00876+K00876+K01081+K01081+K01240+K01240+K01240+K01240+K01431+K01465+K01489+K01510+K01510+K01510+K01513+K01520+K01937+K01937+K01937+K01955+K01956+K01956+K01956+K03787+K06966+K09903+K10807+K10807+K10808+K10808+K10808+K13800+K13800+K13998+K13998+K16904	https:\\www.genome.jp\dbget-bin\www_bget?map00240
Phenylpropanoid biosynthesis	ko00940	145 out of 3337 4.34522025771651%	559 out of 14737 3.79317364456809%	0.0338369	1	gene-E3N88_01649;gene-E3N88_01651;gene-E3N88_01652;gene-E3N88_01655;gene-E3N88_10667;gene-E3N88_18312;gene-E3N88_21579;gene-E3N88_01802;gene-E3N88_02665;gene-E3N88_04075;gene-E3N88_05225;gene-E3N88_06299;gene-E3N88_06306;gene-E3N88_06310;gene-E3N88_10718;gene-E3N88_11575;gene-E3N88_15245;gene-E3N88_15248;gene-E3N88_16282;gene-E3N88_19622;gene-E3N88_20541;gene-E3N88_29215;gene-E3N88_29953;gene-E3N…	K00083+K00083+K00083+K00083+K00083+K00083+K00083+K00430+K00430+K00430+K00430+K00430+K00430+K00430+K00430+K00430+K00430+K00430+K00430+K00430+K00430+K00430+K00430+K00430+K00430+K00430+K00430+K00430+K00430+K00430+K00430+K00430+K00430+K00430+K00430+K00430+K00430+K00588+K00588+K00588+K00588+K00588+K00588+K00588+K00588+K00588+K00588+K00588+K00588+K00588+K00588+K00588+K00588+K01188+K01188+K01188+K01188+…	https:\\www.genome.jp\dbget-bin\www_bget?map00940
Thiamine metabolism	ko00730	13 out of 3337 0.38957147138148%	35 out of 14737 0.237497455384407%	0.0372459	1	gene-E3N88_15019;gene-E3N88_23855;gene-E3N88_22113;gene-E3N88_27242;gene-E3N88_28522;gene-E3N88_29737;gene-E3N88_44984;gene-E3N88_34870;gene-E3N88_31778;gene-E3N88_02490;gene-E3N88_39746;gene-E3N88_42141;gene-E3N88_12761	K00878+K00939+K00949+K01662+K01662+K01662+K01662+K03146+K03147+K04487+K20896+K20896+K22911	https:\\www.genome.jp\dbget-bin\www_bget?map00730
Endocytosis	ko04144	145 out of 3337 4.34522025771651%	561 out of 14737 3.80674492773292%	0.0376286	1	gene-E3N88_17124;gene-E3N88_40413;gene-E3N88_42068;gene-E3N88_45343;gene-E3N88_05530;gene-E3N88_08343;gene-E3N88_08362;gene-E3N88_12263;gene-E3N88_32220;gene-E3N88_33245;gene-E3N88_33311;gene-E3N88_37978;gene-E3N88_44709;gene-E3N88_44726;gene-E3N88_00481;gene-E3N88_00552;gene-E3N88_07858;gene-E3N88_08888;gene-E3N88_13445;gene-E3N88_14323;gene-E3N88_19327;gene-E3N88_21780;gene-E3N88_26797;gene-E3N…	K00889+K00889+K00889+K00889+K01115+K01115+K01115+K01115+K01115+K01115+K01115+K01115+K01115+K01115+K01528+K01528+K01528+K01528+K01528+K01528+K01528+K01528+K01528+K01528+K01528+K01528+K01528+K01528+K03283+K03283+K03283+K03283+K03283+K03283+K03283+K03283+K03283+K03283+K03283+K03283+K03283+K03283+K03283+K03283+K03283+K03283+K03283+K03283+K03283+K03283+K03283+K03283+K03283+K03283+K03283+K03283+K03283+…	https:\\www.genome.jp\dbget-bin\www_bget?map04144
Biosynthesis of amino acids	ko01230	129 out of 3337 3.86574767755469%	496 out of 14737 3.36567822487616%	0.0401895	1	gene-E3N88_01693;gene-E3N88_01695;gene-E3N88_19965;gene-E3N88_15614;gene-E3N88_35493;gene-E3N88_35531;gene-E3N88_40104;gene-E3N88_41314;gene-E3N88_40438;gene-E3N88_05282;gene-E3N88_07714;gene-E3N88_14747;gene-E3N88_30329;gene-E3N88_38137;gene-E3N88_38593;gene-E3N88_06804;gene-E3N88_10356;gene-E3N88_27549;gene-E3N88_21936;gene-E3N88_22005;gene-E3N88_24863;gene-E3N88_31311;gene-E3N88_36187;gene-E3N…	K00031+K00031+K00031+K00052+K00052+K00052+K00058+K00058+K00133+K00134+K00134+K00134+K00134+K00134+K00134+K00145+K00145+K00145+K00549+K00549+K00549+K00549+K00549+K00549+K00549+K00549+K00600+K00600+K00600+K00600+K00600+K00600+K00615+K00615+K00616+K00640+K00640+K00640+K00640+K00640+K00765+K00789+K00789+K00789+K00789+K00800+K00815+K00815+K00815+K00815+K00826+K00831+K00831+K00850+K00850+K00850+K00850+…	https:\\www.genome.jp\dbget-bin\www_bget?map01230
Circadian rhythm - plant	ko04712	44 out of 3337 1.31854959544501%	152 out of 14737 1.03141752052657%	0.0411815	1	gene-E3N88_01076;gene-E3N88_01161;gene-E3N88_02403;gene-E3N88_11909;gene-E3N88_05459;gene-E3N88_14188;gene-E3N88_24686;gene-E3N88_14838;gene-E3N88_07327;gene-E3N88_34710;gene-E3N88_21519;gene-E3N88_01890;gene-E3N88_14303;gene-E3N88_16110;gene-E3N88_07651;gene-E3N88_07830;gene-E3N88_17728;gene-E3N88_20978;gene-E3N88_28616;gene-E3N88_39353;gene-E3N88_04059;gene-E3N88_10559;gene-E3N88_39750;gene-E3N…	K00660+K00660+K00660+K00660+K03097+K03097+K03097+K03115+K10143+K10143+K12115+K12116+K12121+K12121+K12124+K12126+K12126+K12126+K12126+K12126+K12127+K12127+K12129+K12130+K12133+K12133+K12133+K12135+K12135+K12135+K12135+K12135+K16166+K16221+K16221+K16221+K16222+K16222+K16222+K16222+K16222+K16240+K16241+K16241	https:\\www.genome.jp\dbget-bin\www_bget?map04712
Cysteine and methionine metabolism	ko00270	75 out of 3337 2.24752771950854%	280 out of 14737 1.89997964307525%	0.0568092	1	gene-E3N88_42593;gene-E3N88_18901;gene-E3N88_30645;gene-E3N88_37725;gene-E3N88_40104;gene-E3N88_41314;gene-E3N88_40438;gene-E3N88_11300;gene-E3N88_33781;gene-E3N88_42744;gene-E3N88_21936;gene-E3N88_22005;gene-E3N88_24863;gene-E3N88_31311;gene-E3N88_36187;gene-E3N88_41529;gene-E3N88_42871;gene-E3N88_43883;gene-E3N88_02108;gene-E3N88_31216;gene-E3N88_02241;gene-E3N88_02265;gene-E3N88_17111;gene-E3N…	K00016+K00025+K00025+K00026+K00058+K00058+K00133+K00547+K00547+K00547+K00549+K00549+K00549+K00549+K00549+K00549+K00549+K00549+K00558+K00558+K00640+K00640+K00640+K00640+K00640+K00789+K00789+K00789+K00789+K00797+K00797+K00797+K00815+K00815+K00815+K00815+K00826+K00827+K00831+K00831+K00928+K00928+K01251+K01251+K01251+K01251+K01251+K01611+K01611+K01738+K01738+K01761+K01762+K01762+K01762+K01919+K05933+…	https:\\www.genome.jp\dbget-bin\www_bget?map00270
Tyrosine metabolism	ko00350	33 out of 3337 0.988912196583758%	113 out of 14737 0.766777498812513%	0.0623889	1	gene-E3N88_15913;gene-E3N88_00296;gene-E3N88_13718;gene-E3N88_19898;gene-E3N88_21098;gene-E3N88_34231;gene-E3N88_34244;gene-E3N88_34606;gene-E3N88_34607;gene-E3N88_34608;gene-E3N88_34609;gene-E3N88_34610;gene-E3N88_34612;gene-E3N88_02810;gene-E3N88_04626;gene-E3N88_05424;gene-E3N88_31418;gene-E3N88_43515;gene-E3N88_11614;gene-E3N88_22379;gene-E3N88_22383;gene-E3N88_28453;gene-E3N88_38447;gene-E3N…	K00001+K00121+K00121+K00276+K00276+K00422+K00422+K00422+K00422+K00422+K00422+K00422+K00422+K00457+K00815+K00815+K00815+K00815+K01593+K01593+K01593+K01593+K01593+K01593+K01593+K07253+K07253+K14454+K14455+K15849+K18857+K18857+K18857	https:\\www.genome.jp\dbget-bin\www_bget?map00350
Cutin, suberine and wax biosynthesis	ko00073	31 out of 3337 0.92897812406353%	107 out of 14737 0.726063649318043%	0.0757614	1	gene-E3N88_14528;gene-E3N88_37087;gene-E3N88_08079;gene-E3N88_16968;gene-E3N88_04019;gene-E3N88_07538;gene-E3N88_08982;gene-E3N88_09218;gene-E3N88_09246;gene-E3N88_31141;gene-E3N88_36085;gene-E3N88_05602;gene-E3N88_09908;gene-E3N88_22735;gene-E3N88_10058;gene-E3N88_17629;gene-E3N88_31870;gene-E3N88_23997;gene-E3N88_24018;gene-E3N88_27278;gene-E3N88_27279;gene-E3N88_27288;gene-E3N88_06187;gene-E3N…	K13356+K13356+K13407+K15398+K15400+K15400+K15400+K15400+K15400+K15400+K15401+K15403+K15403+K15403+K15404+K15404+K15404+K15405+K15405+K15405+K15405+K15405+K15406+K15406+K15406+K17991+K17991+K20495+K20769+K20769+K20769	https:\\www.genome.jp\dbget-bin\www_bget?map00073
Flavonoid biosynthesis	ko00941	57 out of 3337 1.70812106682649%	213 out of 14737 1.44534165705367%	0.0881083	1	gene-E3N88_29923;gene-E3N88_06186;gene-E3N88_09572;gene-E3N88_09685;gene-E3N88_09699;gene-E3N88_12466;gene-E3N88_12470;gene-E3N88_12477;gene-E3N88_12478;gene-E3N88_12479;gene-E3N88_12481;gene-E3N88_12482;gene-E3N88_12483;gene-E3N88_12484;gene-E3N88_12485;gene-E3N88_12486;gene-E3N88_12488;gene-E3N88_01076;gene-E3N88_01161;gene-E3N88_02403;gene-E3N88_11909;gene-E3N88_01399;gene-E3N88_17776;gene-E3N…	K00475+K00588+K00588+K00588+K00588+K00588+K00588+K00588+K00588+K00588+K00588+K00588+K00588+K00588+K00588+K00588+K00588+K00660+K00660+K00660+K00660+K01859+K01859+K05277+K05277+K05278+K05278+K05278+K05278+K05278+K05280+K05280+K09754+K13065+K13065+K13065+K13065+K13065+K13065+K13065+K13065+K13065+K13065+K13065+K13065+K13065+K13065+K13065+K13065+K13065+K13065+K13065+K13065+K13082+K22845+K22845+K22845	https:\\www.genome.jp\dbget-bin\www_bget?map00941
DNA replication	ko03030	55 out of 3337 1.64818699430626%	211 out of 14737 1.43177037388885%	0.133342	1	gene-E3N88_16857;gene-E3N88_29122;gene-E3N88_29132;gene-E3N88_13436;gene-E3N88_29314;gene-E3N88_29394;gene-E3N88_44951;gene-E3N88_17091;gene-E3N88_41979;gene-E3N88_36834;gene-E3N88_04880;gene-E3N88_19927;gene-E3N88_32714;gene-E3N88_36646;gene-E3N88_36677;gene-E3N88_02157;gene-E3N88_08050;gene-E3N88_10818;gene-E3N88_10993;gene-E3N88_12830;gene-E3N88_12940;gene-E3N88_13383;gene-E3N88_14170;gene-E3N…	K02210+K02212+K02212+K02327+K02327+K02327+K02327+K02540+K02540+K02541+K02542+K02685+K03506+K04799+K04799+K07466+K07466+K07466+K07466+K07466+K07466+K07466+K07466+K07466+K07466+K07466+K07466+K07466+K07466+K07466+K07466+K07466+K07466+K07466+K07466+K07466+K07466+K07466+K07466+K07466+K10739+K10739+K10739+K10745+K10745+K10745+K10745+K10745+K10745+K10747+K10747+K10754+K10755+K10755+K10755	https:\\www.genome.jp\dbget-bin\www_bget?map03030
Mannose type O-glycan biosynthesis	ko00515	3 out of 3337 0.0899011087803416%	6 out of 14737 0.0407138494944697%	0.133941	1	gene-E3N88_15457;gene-E3N88_08696;gene-E3N88_08697	K00728+K18207+K18207	https:\\www.genome.jp\dbget-bin\www_bget?map00515
Isoflavonoid biosynthesis	ko00943	7 out of 3337 0.209769253820797%	20 out of 14737 0.135712831648232%	0.146184	1	gene-E3N88_25468;gene-E3N88_35259;gene-E3N88_35260;gene-E3N88_42294;gene-E3N88_14218;gene-E3N88_14227;gene-E3N88_37081	K13260+K13260+K13260+K13260+K13264+K13264+K13265	https:\\www.genome.jp\dbget-bin\www_bget?map00943
Sulfur metabolism	ko00920	18 out of 3337 0.53940665268205%	62 out of 14737 0.42070977810952%	0.146638	1	gene-E3N88_02241;gene-E3N88_02265;gene-E3N88_17111;gene-E3N88_27395;gene-E3N88_27430;gene-E3N88_12410;gene-E3N88_04639;gene-E3N88_08037;gene-E3N88_10939;gene-E3N88_43176;gene-E3N88_32666;gene-E3N88_32812;gene-E3N88_07960;gene-E3N88_02351;gene-E3N88_15064;gene-E3N88_16586;gene-E3N88_27725;gene-E3N88_39718	K00640+K00640+K00640+K00640+K00640+K00860+K01082+K01082+K01082+K01082+K01738+K01738+K02045+K13811+K17285+K17285+K17285+K17285	https:\\www.genome.jp\dbget-bin\www_bget?map00920
Phagosome	ko04145	42 out of 3337 1.25861552292478%	159 out of 14737 1.07891701160345%	0.147753	1	gene-E3N88_22502;gene-E3N88_22516;gene-E3N88_30122;gene-E3N88_36687;gene-E3N88_40975;gene-E3N88_41033;gene-E3N88_20595;gene-E3N88_14844;gene-E3N88_12997;gene-E3N88_38236;gene-E3N88_20902;gene-E3N88_27683;gene-E3N88_02212;gene-E3N88_10242;gene-E3N88_00735;gene-E3N88_14688;gene-E3N88_14880;gene-E3N88_14896;gene-E3N88_16500;gene-E3N88_43056;gene-E3N88_24861;gene-E3N88_24869;gene-E3N88_30528;gene-E3N…	K00921+K00921+K01365+K01365+K02145+K02145+K02147+K02149+K02150+K02152+K02154+K02154+K04392+K04392+K07374+K07374+K07374+K07374+K07374+K07374+K07375+K07375+K07375+K07375+K07375+K07897+K07897+K07897+K07897+K07897+K07897+K07897+K07897+K07897+K08057+K08488+K08517+K08517+K08517+K08517+K10956+K12182	https:\\www.genome.jp\dbget-bin\www_bget?map04145
Arginine biosynthesis	ko00220	16 out of 3337 0.479472580161822%	55 out of 14737 0.373210287032639%	0.162233	1	gene-E3N88_06804;gene-E3N88_10356;gene-E3N88_27549;gene-E3N88_09275;gene-E3N88_19918;gene-E3N88_19227;gene-E3N88_07295;gene-E3N88_01634;gene-E3N88_29771;gene-E3N88_40942;gene-E3N88_41083;gene-E3N88_43699;gene-E3N88_14678;gene-E3N88_45642;gene-E3N88_37962;gene-E3N88_02457	K00145+K00145+K00145+K01427+K01427+K01476+K01755+K01915+K01915+K01915+K01915+K01915+K01940+K14454+K14455+K14682	https:\\www.genome.jp\dbget-bin\www_bget?map00220
Limonene and pinene degradation	ko00903	6 out of 3337 0.179802217560683%	17 out of 14737 0.115355906900997%	0.167377	1	gene-E3N88_02670;gene-E3N88_02870;gene-E3N88_16426;gene-E3N88_16432;gene-E3N88_25441;gene-E3N88_33256	K00128+K00128+K00128+K00128+K00128+K01692	https:\\www.genome.jp\dbget-bin\www_bget?map00903
beta-Alanine metabolism	ko00410	28 out of 3337 0.839077015283188%	104 out of 14737 0.705706724570808%	0.175617	1	gene-E3N88_02670;gene-E3N88_02870;gene-E3N88_16426;gene-E3N88_16432;gene-E3N88_25441;gene-E3N88_20776;gene-E3N88_39916;gene-E3N88_05334;gene-E3N88_06438;gene-E3N88_11290;gene-E3N88_17574;gene-E3N88_19520;gene-E3N88_23961;gene-E3N88_33082;gene-E3N88_34663;gene-E3N88_36501;gene-E3N88_45054;gene-E3N88_19898;gene-E3N88_21098;gene-E3N88_23528;gene-E3N88_38947;gene-E3N88_43200;gene-E3N88_41825;gene-E3N…	K00128+K00128+K00128+K00128+K00128+K00140+K00140+K00232+K00232+K00232+K00232+K00232+K00232+K00232+K00232+K00232+K00232+K00276+K00276+K00797+K00797+K00797+K01431+K01580+K01580+K01692+K05605+K05605	https:\\www.genome.jp\dbget-bin\www_bget?map00410
Phenylalanine, tyrosine and tryptophan biosynthesis	ko00400	24 out of 3337 0.719208870242733%	88 out of 14737 0.597136459252222%	0.179518	1	gene-E3N88_37084;gene-E3N88_04626;gene-E3N88_05424;gene-E3N88_31418;gene-E3N88_43515;gene-E3N88_34530;gene-E3N88_15206;gene-E3N88_11141;gene-E3N88_38536;gene-E3N88_45817;gene-E3N88_40430;gene-E3N88_43900;gene-E3N88_37238;gene-E3N88_44124;gene-E3N88_07777;gene-E3N88_06890;gene-E3N88_02789;gene-E3N88_29666;gene-E3N88_30751;gene-E3N88_45642;gene-E3N88_37962;gene-E3N88_03300;gene-E3N88_28788;gene-E3N…	K00800+K00815+K00815+K00815+K00815+K01609+K01626+K01657+K01657+K01657+K01658+K01658+K01696+K01696+K01735+K01850+K05359+K13832+K13832+K14454+K14455+K15227+K15227+K15849	https:\\www.genome.jp\dbget-bin\www_bget?map00400
Histidine metabolism	ko00340	9 out of 3337 0.269703326341025%	29 out of 14737 0.196783605889937%	0.192122	1	gene-E3N88_02670;gene-E3N88_02870;gene-E3N88_16426;gene-E3N88_16432;gene-E3N88_25441;gene-E3N88_39014;gene-E3N88_27841;gene-E3N88_27692;gene-E3N88_04764	K00128+K00128+K00128+K00128+K00128+K00765+K11755+K18649+K19787	https:\\www.genome.jp\dbget-bin\www_bget?map00340
Flavone and flavonol biosynthesis	ko00944	5 out of 3337 0.149835181300569%	14 out of 14737 0.0949989821537626%	0.192844	1	gene-E3N88_15520;gene-E3N88_15579;gene-E3N88_14218;gene-E3N88_14227;gene-E3N88_19928	K05280+K05280+K13264+K13264+K22794	https:\\www.genome.jp\dbget-bin\www_bget?map00944
Biosynthesis of unsaturated fatty acids	ko01040	21 out of 3337 0.629307761462391%	79 out of 14737 0.536065685010518%	0.236977	1	gene-E3N88_05334;gene-E3N88_06438;gene-E3N88_11290;gene-E3N88_17574;gene-E3N88_19520;gene-E3N88_23961;gene-E3N88_33082;gene-E3N88_34663;gene-E3N88_36501;gene-E3N88_45054;gene-E3N88_16959;gene-E3N88_41936;gene-E3N88_35178;gene-E3N88_33923;gene-E3N88_06337;gene-E3N88_19912;gene-E3N88_17488;gene-E3N88_18477;gene-E3N88_24390;gene-E3N88_41678;gene-E3N88_03005	K00232+K00232+K00232+K00232+K00232+K00232+K00232+K00232+K00232+K00232+K01068+K01068+K03921+K07513+K10249+K10251+K10256+K10256+K10256+K10256+K10258	https:\\www.genome.jp\dbget-bin\www_bget?map01040
Peroxisome	ko04146	60 out of 3337 1.79802217560683%	244 out of 14737 1.65569654610843%	0.253627	1	gene-E3N88_01693;gene-E3N88_01695;gene-E3N88_19965;gene-E3N88_13144;gene-E3N88_05334;gene-E3N88_06438;gene-E3N88_11290;gene-E3N88_17574;gene-E3N88_19520;gene-E3N88_23961;gene-E3N88_33082;gene-E3N88_34663;gene-E3N88_36501;gene-E3N88_45054;gene-E3N88_11424;gene-E3N88_30116;gene-E3N88_41582;gene-E3N88_03862;gene-E3N88_29245;gene-E3N88_24012;gene-E3N88_07703;gene-E3N88_08290;gene-E3N88_15819;gene-E3N…	K00031+K00031+K00031+K00106+K00232+K00232+K00232+K00232+K00232+K00232+K00232+K00232+K00232+K00232+K00306+K00306+K00306+K00477+K00830+K00869+K01640+K01897+K01897+K01897+K01897+K01897+K01897+K01897+K01897+K03426+K03781+K03781+K04564+K04564+K04564+K06664+K07513+K08726+K08726+K08726+K08726+K08726+K08726+K11517+K12261+K13237+K13336+K13336+K13338+K13341+K13344+K13346+K13348+K13348+K13352+K13352+K13352+…	https:\\www.genome.jp\dbget-bin\www_bget?map04146
Phosphatidylinositol signaling system	ko04070	42 out of 3337 1.25861552292478%	168 out of 14737 1.13998778584515%	0.257577	1	gene-E3N88_06151;gene-E3N88_27718;gene-E3N88_17124;gene-E3N88_40413;gene-E3N88_42068;gene-E3N88_45343;gene-E3N88_00812;gene-E3N88_05842;gene-E3N88_28458;gene-E3N88_35918;gene-E3N88_42329;gene-E3N88_08325;gene-E3N88_19464;gene-E3N88_22263;gene-E3N88_22318;gene-E3N88_22502;gene-E3N88_22516;gene-E3N88_41803;gene-E3N88_30121;gene-E3N88_01772;gene-E3N88_02635;gene-E3N88_08067;gene-E3N88_10941;gene-E3N…	K00888+K00888+K00889+K00889+K00889+K00889+K00901+K00901+K00901+K00901+K00901+K00913+K00913+K00913+K00913+K00921+K00921+K01092+K01110+K02183+K02183+K02183+K02183+K02183+K02183+K02183+K02183+K02183+K05857+K13024+K18081+K18081+K18081+K18081+K18649+K19801+K20279+K20279+K20279+K20279+K20279+K20279	https:\\www.genome.jp\dbget-bin\www_bget?map04070
Mismatch repair	ko03430	45 out of 3337 1.34851663170512%	181 out of 14737 1.2282011264165%	0.261862	1	gene-E3N88_13436;gene-E3N88_29314;gene-E3N88_29394;gene-E3N88_44951;gene-E3N88_02157;gene-E3N88_08050;gene-E3N88_10818;gene-E3N88_10993;gene-E3N88_12830;gene-E3N88_12940;gene-E3N88_13383;gene-E3N88_14170;gene-E3N88_18450;gene-E3N88_19273;gene-E3N88_20104;gene-E3N88_20638;gene-E3N88_22666;gene-E3N88_29595;gene-E3N88_30286;gene-E3N88_30962;gene-E3N88_31072;gene-E3N88_33439;gene-E3N88_36041;gene-E3N…	K02327+K02327+K02327+K02327+K07466+K07466+K07466+K07466+K07466+K07466+K07466+K07466+K07466+K07466+K07466+K07466+K07466+K07466+K07466+K07466+K07466+K07466+K07466+K07466+K07466+K07466+K07466+K07466+K07466+K08737+K08737+K08737+K08737+K08739+K08739+K10739+K10739+K10739+K10746+K10747+K10747+K10754+K10755+K10755+K10755	https:\\www.genome.jp\dbget-bin\www_bget?map03430
Glycine, serine and threonine metabolism	ko00260	37 out of 3337 1.10878034162421%	148 out of 14737 1.00427495419692%	0.273911	1	gene-E3N88_40104;gene-E3N88_41314;gene-E3N88_08075;gene-E3N88_33440;gene-E3N88_40438;gene-E3N88_19898;gene-E3N88_21098;gene-E3N88_11424;gene-E3N88_30116;gene-E3N88_41582;gene-E3N88_17595;gene-E3N88_01216;gene-E3N88_01222;gene-E3N88_17919;gene-E3N88_35243;gene-E3N88_39019;gene-E3N88_39044;gene-E3N88_11580;gene-E3N88_29245;gene-E3N88_38122;gene-E3N88_38130;gene-E3N88_00526;gene-E3N88_40283;gene-E3N…	K00058+K00058+K00108+K00108+K00133+K00276+K00276+K00306+K00306+K00306+K00499+K00600+K00600+K00600+K00600+K00600+K00600+K00827+K00830+K00831+K00831+K00928+K00928+K01620+K01696+K01696+K01834+K02437+K02437+K12235+K12235+K12524+K12524+K12524+K15893+K15919+K15919	https:\\www.genome.jp\dbget-bin\www_bget?map00260
Protein processing in endoplasmic reticulum	ko04141	151 out of 3337 4.5250224752772%	638 out of 14737 4.32923932957861%	0.278013	1	gene-E3N88_04872;gene-E3N88_05713;gene-E3N88_35746;gene-E3N88_18802;gene-E3N88_00483;gene-E3N88_00664;gene-E3N88_00665;gene-E3N88_07501;gene-E3N88_07502;gene-E3N88_11590;gene-E3N88_11592;gene-E3N88_11593;gene-E3N88_13349;gene-E3N88_13487;gene-E3N88_22038;gene-E3N88_22573;gene-E3N88_24004;gene-E3N88_26219;gene-E3N88_27034;gene-E3N88_27035;gene-E3N88_27036;gene-E3N88_27984;gene-E3N88_33591;gene-E3N…	K01228+K01230+K01456+K03094+K03283+K03283+K03283+K03283+K03283+K03283+K03283+K03283+K03283+K03283+K03283+K03283+K03283+K03283+K03283+K03283+K03283+K03283+K03283+K03283+K03283+K03283+K03283+K03283+K03283+K03283+K03283+K03283+K03283+K03283+K03283+K03283+K03283+K03283+K03347+K03347+K03868+K03868+K03868+K03868+K03868+K03868+K04079+K04079+K04079+K04079+K04374+K04374+K04374+K04374+K04374+K04374+K04374+…	https:\\www.genome.jp\dbget-bin\www_bget?map04141
Stilbenoid, diarylheptanoid and gingerol biosynthesis	ko00945	38 out of 3337 1.13874737788433%	153 out of 14737 1.03820316210898%	0.285615	1	gene-E3N88_06186;gene-E3N88_09572;gene-E3N88_09685;gene-E3N88_09699;gene-E3N88_12466;gene-E3N88_12470;gene-E3N88_12477;gene-E3N88_12478;gene-E3N88_12479;gene-E3N88_12481;gene-E3N88_12482;gene-E3N88_12483;gene-E3N88_12484;gene-E3N88_12485;gene-E3N88_12486;gene-E3N88_12488;gene-E3N88_29398;gene-E3N88_01212;gene-E3N88_05866;gene-E3N88_09375;gene-E3N88_10126;gene-E3N88_11851;gene-E3N88_15054;gene-E3N…	K00588+K00588+K00588+K00588+K00588+K00588+K00588+K00588+K00588+K00588+K00588+K00588+K00588+K00588+K00588+K00588+K09754+K13065+K13065+K13065+K13065+K13065+K13065+K13065+K13065+K13065+K13065+K13065+K13065+K13065+K13065+K13065+K13065+K13065+K13065+K13065+K13065+K16040	https:\\www.genome.jp\dbget-bin\www_bget?map00945
Taurine and hypotaurine metabolism	ko00430	5 out of 3337 0.149835181300569%	16 out of 14737 0.108570265318586%	0.28682	1	gene-E3N88_12188;gene-E3N88_43671;gene-E3N88_02646;gene-E3N88_25589;gene-E3N88_28815	K01580+K01580+K10712+K10712+K18592	https:\\www.genome.jp\dbget-bin\www_bget?map00430
Fatty acid elongation	ko00062	18 out of 3337 0.53940665268205%	70 out of 14737 0.474994910768813%	0.311395	1	gene-E3N88_16959;gene-E3N88_41936;gene-E3N88_06337;gene-E3N88_19912;gene-E3N88_03005;gene-E3N88_05016;gene-E3N88_07737;gene-E3N88_13465;gene-E3N88_19718;gene-E3N88_20472;gene-E3N88_27708;gene-E3N88_27709;gene-E3N88_34379;gene-E3N88_36480;gene-E3N88_41111;gene-E3N88_44277;gene-E3N88_44278;gene-E3N88_45491	K01068+K01068+K10249+K10251+K10258+K15397+K15397+K15397+K15397+K15397+K15397+K15397+K15397+K15397+K15397+K15397+K15397+K15397	https:\\www.genome.jp\dbget-bin\www_bget?map00062
Ubiquinone and other terpenoid-quinone biosynthesis	ko00130	22 out of 3337 0.659274797722505%	87 out of 14737 0.590350817669811%	0.315486	1	gene-E3N88_02810;gene-E3N88_04626;gene-E3N88_05424;gene-E3N88_31418;gene-E3N88_43515;gene-E3N88_14491;gene-E3N88_40686;gene-E3N88_40733;gene-E3N88_15383;gene-E3N88_27522;gene-E3N88_03067;gene-E3N88_38067;gene-E3N88_38115;gene-E3N88_05799;gene-E3N88_41135;gene-E3N88_41150;gene-E3N88_15667;gene-E3N88_13392;gene-E3N88_30608;gene-E3N88_40927;gene-E3N88_41096;gene-E3N88_11080	K00457+K00815+K00815+K00815+K00815+K01904+K01904+K03183+K03809+K03809+K05928+K05928+K05928+K09833+K09833+K09833+K09834+K12501+K12501+K12501+K12501+K19222	https:\\www.genome.jp\dbget-bin\www_bget?map00130
One carbon pool by folate	ko00670	10 out of 3337 0.299670362601139%	37 out of 14737 0.25106873854923%	0.31939	1	gene-E3N88_11458;gene-E3N88_01216;gene-E3N88_01222;gene-E3N88_17919;gene-E3N88_35243;gene-E3N88_39019;gene-E3N88_39044;gene-E3N88_32731;gene-E3N88_08886;gene-E3N88_42806	K00288+K00600+K00600+K00600+K00600+K00600+K00600+K01938+K13998+K13998	https:\\www.genome.jp\dbget-bin\www_bget?map00670
Folate biosynthesis	ko00790	19 out of 3337 0.569373688942164%	75 out of 14737 0.508923118680871%	0.330001	1	gene-E3N88_39501;gene-E3N88_00142;gene-E3N88_00213;gene-E3N88_18125;gene-E3N88_10646;gene-E3N88_03449;gene-E3N88_33337;gene-E3N88_33377;gene-E3N88_03260;gene-E3N88_03318;gene-E3N88_05342;gene-E3N88_08886;gene-E3N88_42806;gene-E3N88_41709;gene-E3N88_04606;gene-E3N88_05088;gene-E3N88_20156;gene-E3N88_40690;gene-E3N88_33326	K00079+K01113+K01113+K01307+K01633+K01724+K01724+K01724+K01930+K01930+K13941+K13998+K13998+K14652+K15376+K15631+K15631+K15631+K20457	https:\\www.genome.jp\dbget-bin\www_bget?map00790
Caffeine metabolism	ko00232	4 out of 3337 0.119868145040455%	13 out of 14737 0.088213340571351%	0.337134	1	gene-E3N88_13144;gene-E3N88_03055;gene-E3N88_19589;gene-E3N88_19590	K00106+K00365+K07409+K07409	https:\\www.genome.jp\dbget-bin\www_bget?map00232
Ether lipid metabolism	ko00565	24 out of 3337 0.719208870242733%	97 out of 14737 0.658207233493927%	0.347394	1	gene-E3N88_03031;gene-E3N88_03069;gene-E3N88_09281;gene-E3N88_12292;gene-E3N88_28141;gene-E3N88_19265;gene-E3N88_05530;gene-E3N88_08343;gene-E3N88_08362;gene-E3N88_12263;gene-E3N88_32220;gene-E3N88_33245;gene-E3N88_33311;gene-E3N88_37978;gene-E3N88_44709;gene-E3N88_44726;gene-E3N88_06863;gene-E3N88_06868;gene-E3N88_06881;gene-E3N88_06886;gene-E3N88_22189;gene-E3N88_30212;gene-E3N88_30214;gene-E3N…	K00993+K00993+K01047+K01062+K01062+K01114+K01115+K01115+K01115+K01115+K01115+K01115+K01115+K01115+K01115+K01115+K04628+K04628+K04628+K04628+K04628+K04628+K04628+K04628	https:\\www.genome.jp\dbget-bin\www_bget?map00565
Starch and sucrose metabolism	ko00500	125 out of 3337 3.74587953251423%	534 out of 14737 3.6235326050078%	0.350147	1	gene-E3N88_12923;gene-E3N88_40442;gene-E3N88_40603;gene-E3N88_46135;gene-E3N88_12198;gene-E3N88_43001;gene-E3N88_03192;gene-E3N88_27364;gene-E3N88_27454;gene-E3N88_32477;gene-E3N88_05783;gene-E3N88_20023;gene-E3N88_30400;gene-E3N88_06057;gene-E3N88_30071;gene-E3N88_10931;gene-E3N88_12750;gene-E3N88_18544;gene-E3N88_35336;gene-E3N88_04543;gene-E3N88_27703;gene-E3N88_02673;gene-E3N88_23968;gene-E3N…	K00688+K00688+K00688+K00688+K00695+K00696+K00700+K00700+K00700+K00700+K00703+K00703+K00750+K00844+K00844+K00847+K00847+K00847+K00847+K00963+K00975+K01087+K01087+K01176+K01176+K01176+K01177+K01177+K01177+K01179+K01179+K01179+K01179+K01179+K01179+K01179+K01179+K01179+K01179+K01179+K01179+K01179+K01179+K01179+K01179+K01187+K01187+K01187+K01187+K01188+K01188+K01188+K01188+K01188+K01188+K01188+K01188+…	https:\\www.genome.jp\dbget-bin\www_bget?map00500
Nucleotide excision repair	ko03420	54 out of 3337 1.61821995804615%	226 out of 14737 1.53355499762503%	0.350302	1	gene-E3N88_13436;gene-E3N88_29314;gene-E3N88_29394;gene-E3N88_44951;gene-E3N88_26497;gene-E3N88_16416;gene-E3N88_10833;gene-E3N88_32714;gene-E3N88_01864;gene-E3N88_03681;gene-E3N88_31113;gene-E3N88_42437;gene-E3N88_46184;gene-E3N88_46185;gene-E3N88_41650;gene-E3N88_02157;gene-E3N88_08050;gene-E3N88_10818;gene-E3N88_10993;gene-E3N88_12830;gene-E3N88_12940;gene-E3N88_13383;gene-E3N88_14170;gene-E3N…	K02327+K02327+K02327+K02327+K03141+K03142+K03143+K03506+K03868+K03868+K03868+K03868+K03868+K03868+K06634+K07466+K07466+K07466+K07466+K07466+K07466+K07466+K07466+K07466+K07466+K07466+K07466+K07466+K07466+K07466+K07466+K07466+K07466+K07466+K07466+K07466+K07466+K07466+K07466+K07466+K10739+K10739+K10739+K10747+K10747+K10754+K10755+K10755+K10755+K10840+K10843+K10848+K10849+K10849	https:\\www.genome.jp\dbget-bin\www_bget?map03420
Linoleic acid metabolism	ko00591	27 out of 3337 0.809109979023075%	110 out of 14737 0.746420574065278%	0.35137	1	gene-E3N88_08627;gene-E3N88_14858;gene-E3N88_16452;gene-E3N88_19066;gene-E3N88_19069;gene-E3N88_19070;gene-E3N88_24398;gene-E3N88_32725;gene-E3N88_32744;gene-E3N88_45803;gene-E3N88_09281;gene-E3N88_19589;gene-E3N88_19590;gene-E3N88_23272;gene-E3N88_29476;gene-E3N88_29500;gene-E3N88_39256;gene-E3N88_39260;gene-E3N88_39263;gene-E3N88_39264;gene-E3N88_05353;gene-E3N88_06452;gene-E3N88_09010;gene-E3N…	K00454+K00454+K00454+K00454+K00454+K00454+K00454+K00454+K00454+K00454+K01047+K07409+K07409+K07418+K07418+K07418+K07418+K07418+K07418+K07418+K07424+K15718+K15718+K15718+K15718+K15718+K15718	https:\\www.genome.jp\dbget-bin\www_bget?map00591
Proteasome	ko03050	50 out of 3337 1.49835181300569%	210 out of 14737 1.42498473230644%	0.368211	1	gene-E3N88_13452;gene-E3N88_39754;gene-E3N88_22653;gene-E3N88_25353;gene-E3N88_17259;gene-E3N88_17260;gene-E3N88_30834;gene-E3N88_30842;gene-E3N88_30857;gene-E3N88_30873;gene-E3N88_30891;gene-E3N88_30904;gene-E3N88_30925;gene-E3N88_38005;gene-E3N88_02031;gene-E3N88_05570;gene-E3N88_06509;gene-E3N88_09959;gene-E3N88_20594;gene-E3N88_38228;gene-E3N88_42882;gene-E3N88_45757;gene-E3N88_10763;gene-E3N…	K02725+K02725+K02730+K02735+K03028+K03028+K03028+K03028+K03028+K03028+K03028+K03028+K03028+K03028+K03029+K03029+K03029+K03029+K03029+K03029+K03029+K03030+K03036+K03036+K03038+K03061+K03062+K03063+K03063+K03063+K03063+K03063+K03063+K03063+K03063+K03063+K03063+K03063+K03063+K03063+K03063+K03063+K03063+K03063+K03063+K03063+K03066+K06699+K06699+K10881	https:\\www.genome.jp\dbget-bin\www_bget?map03050
Metabolic pathways	ko01100	1439 out of 3337 43.1225651783039%	6316 out of 14737 42.8581122345118%	0.370114	1	gene-E3N88_15913;gene-E3N88_31090;gene-E3N88_03544;gene-E3N88_01701;gene-E3N88_08146;gene-E3N88_10741;gene-E3N88_01762;gene-E3N88_42593;gene-E3N88_06039;gene-E3N88_06056;gene-E3N88_10784;gene-E3N88_10785;gene-E3N88_10786;gene-E3N88_23814;gene-E3N88_04774;gene-E3N88_05006;gene-E3N88_45329;gene-E3N88_18901;gene-E3N88_30645;gene-E3N88_37725;gene-E3N88_16881;gene-E3N88_37019;gene-E3N88_37030;gene-E3N…	K00001+K00002+K00008+K00010+K00010+K00010+K00012+K00016+K00020+K00020+K00020+K00020+K00020+K00020+K00021+K00021+K00021+K00025+K00025+K00026+K00028+K00028+K00028+K00029+K00031+K00031+K00031+K00036+K00052+K00052+K00052+K00058+K00058+K00059+K00059+K00059+K00059+K00059+K00059+K00079+K00083+K00083+K00083+K00083+K00083+K00083+K00083+K00099+K00106+K00108+K00108+K00121+K00121+K00128+K00128+K00128+K00128+…	https:\\www.genome.jp\dbget-bin\www_bget?map01100
Glycosphingolipid biosynthesis - globo and isoglobo series	ko00603	6 out of 3337 0.179802217560683%	22 out of 14737 0.149284114813056%	0.379365	1	gene-E3N88_16331;gene-E3N88_32664;gene-E3N88_32814;gene-E3N88_05578;gene-E3N88_04448;gene-E3N88_45727	K00780+K00780+K03368+K07407+K12373+K12373	https:\\www.genome.jp\dbget-bin\www_bget?map00603
C5-Branched dibasic acid metabolism	ko00660	6 out of 3337 0.179802217560683%	22 out of 14737 0.149284114813056%	0.379365	1	gene-E3N88_15614;gene-E3N88_35493;gene-E3N88_35531;gene-E3N88_05358;gene-E3N88_13297;gene-E3N88_38093	K00052+K00052+K00052+K01652+K01653+K01653	https:\\www.genome.jp\dbget-bin\www_bget?map00660
Purine metabolism	ko00230	47 out of 3337 1.40845070422535%	198 out of 14737 1.3435570333175%	0.38264	1	gene-E3N88_13144;gene-E3N88_03055;gene-E3N88_12649;gene-E3N88_12662;gene-E3N88_23290;gene-E3N88_30425;gene-E3N88_31789;gene-E3N88_12410;gene-E3N88_14888;gene-E3N88_14904;gene-E3N88_29332;gene-E3N88_29375;gene-E3N88_32263;gene-E3N88_38123;gene-E3N88_38129;gene-E3N88_44347;gene-E3N88_23855;gene-E3N88_17499;gene-E3N88_38201;gene-E3N88_38207;gene-E3N88_03668;gene-E3N88_21477;gene-E3N88_38058;gene-E3N…	K00106+K00365+K00759+K00759+K00759+K00759+K00764+K00860+K00873+K00873+K00873+K00873+K00873+K00873+K00873+K00873+K00939+K00942+K00942+K00942+K00951+K00951+K01081+K01081+K01427+K01427+K01490+K01490+K01510+K01510+K01510+K01513+K01514+K01756+K01939+K01951+K01951+K03787+K06966+K10807+K10807+K10808+K10808+K10808+K13811+K14977+K14977	https:\\www.genome.jp\dbget-bin\www_bget?map00230
Valine, leucine and isoleucine biosynthesis	ko00290	9 out of 3337 0.269703326341025%	35 out of 14737 0.237497455384407%	0.394765	1	gene-E3N88_15614;gene-E3N88_35493;gene-E3N88_35531;gene-E3N88_45296;gene-E3N88_14912;gene-E3N88_14913;gene-E3N88_05358;gene-E3N88_13297;gene-E3N88_38093	K00052+K00052+K00052+K00826+K01649+K01649+K01652+K01653+K01653	https:\\www.genome.jp\dbget-bin\www_bget?map00290
Valine, leucine and isoleucine degradation	ko00280	27 out of 3337 0.809109979023075%	115 out of 14737 0.780348781977336%	0.451171	1	gene-E3N88_06039;gene-E3N88_06056;gene-E3N88_10784;gene-E3N88_10785;gene-E3N88_10786;gene-E3N88_23814;gene-E3N88_02670;gene-E3N88_02870;gene-E3N88_16426;gene-E3N88_16432;gene-E3N88_25441;gene-E3N88_20776;gene-E3N88_39916;gene-E3N88_10638;gene-E3N88_13917;gene-E3N88_34527;gene-E3N88_45296;gene-E3N88_11580;gene-E3N88_07703;gene-E3N88_33256;gene-E3N88_19977;gene-E3N88_33782;gene-E3N88_41151;gene-E3N…	K00020+K00020+K00020+K00020+K00020+K00020+K00128+K00128+K00128+K00128+K00128+K00140+K00140+K00166+K00166+K00626+K00826+K00827+K01640+K01692+K01968+K01968+K05605+K05605+K07513+K09699+K09699	https:\\www.genome.jp\dbget-bin\www_bget?map00280
Vitamin B6 metabolism	ko00750	15 out of 3337 0.449505543901708%	63 out of 14737 0.427495419691932%	0.460966	1	gene-E3N88_38122;gene-E3N88_38130;gene-E3N88_01246;gene-E3N88_01249;gene-E3N88_01251;gene-E3N88_01253;gene-E3N88_11941;gene-E3N88_15974;gene-E3N88_16524;gene-E3N88_16526;gene-E3N88_16528;gene-E3N88_16575;gene-E3N88_24322;gene-E3N88_45611;gene-E3N88_41484	K00831+K00831+K05275+K05275+K05275+K05275+K05275+K05275+K05275+K05275+K05275+K05275+K05275+K05275+K06215	https:\\www.genome.jp\dbget-bin\www_bget?map00750
Inositol phosphate metabolism	ko00562	38 out of 3337 1.13874737788433%	164 out of 14737 1.11284521951551%	0.466121	1	gene-E3N88_01701;gene-E3N88_08146;gene-E3N88_10741;gene-E3N88_20776;gene-E3N88_39916;gene-E3N88_17351;gene-E3N88_06151;gene-E3N88_27718;gene-E3N88_17124;gene-E3N88_40413;gene-E3N88_42068;gene-E3N88_45343;gene-E3N88_08325;gene-E3N88_19464;gene-E3N88_22263;gene-E3N88_22318;gene-E3N88_22502;gene-E3N88_22516;gene-E3N88_41803;gene-E3N88_30121;gene-E3N88_19265;gene-E3N88_02053;gene-E3N88_26956;gene-E3N…	K00010+K00010+K00010+K00140+K00140+K00469+K00888+K00888+K00889+K00889+K00889+K00889+K00913+K00913+K00913+K00913+K00921+K00921+K01092+K01110+K01114+K01771+K01803+K05857+K18081+K18081+K18081+K18081+K18649+K19801+K20279+K20279+K20279+K20279+K20279+K20279+K22913+K22913	https:\\www.genome.jp\dbget-bin\www_bget?map00562
Ribosome biogenesis in eukaryotes	ko03008	41 out of 3337 1.22864848666467%	178 out of 14737 1.20784420166927%	0.479645	1	gene-E3N88_05459;gene-E3N88_14188;gene-E3N88_24686;gene-E3N88_14838;gene-E3N88_13279;gene-E3N88_38946;gene-E3N88_38952;gene-E3N88_45385;gene-E3N88_33252;gene-E3N88_33253;gene-E3N88_33304;gene-E3N88_33305;gene-E3N88_39305;gene-E3N88_17325;gene-E3N88_08216;gene-E3N88_26466;gene-E3N88_41820;gene-E3N88_13380;gene-E3N88_32138;gene-E3N88_44405;gene-E3N88_00801;gene-E3N88_01879;gene-E3N88_19660;gene-E3N…	K03097+K03097+K03097+K03115+K03538+K03539+K03539+K03539+K07936+K07936+K07936+K07936+K11129+K11131+K11883+K12619+K12845+K14521+K14521+K14538+K14539+K14544+K14544+K14544+K14544+K14544+K14548+K14548+K14548+K14550+K14550+K14553+K14554+K14564+K14564+K14566+K14568+K14568+K14569+K14572+K14573	https:\\www.genome.jp\dbget-bin\www_bget?map03008
Cyanoamino acid metabolism	ko00460	35 out of 3337 1.04884626910399%	154 out of 14737 1.04498880369139%	0.521746	1	gene-E3N88_01216;gene-E3N88_01222;gene-E3N88_17919;gene-E3N88_35243;gene-E3N88_39019;gene-E3N88_39044;gene-E3N88_07911;gene-E3N88_09007;gene-E3N88_10992;gene-E3N88_10997;gene-E3N88_34824;gene-E3N88_40599;gene-E3N88_41551;gene-E3N88_46170;gene-E3N88_02466;gene-E3N88_02467;gene-E3N88_05846;gene-E3N88_08687;gene-E3N88_13229;gene-E3N88_15709;gene-E3N88_18674;gene-E3N88_26176;gene-E3N88_37866;gene-E3N…	K00600+K00600+K00600+K00600+K00600+K00600+K01188+K01188+K01188+K01188+K01188+K01188+K01188+K01188+K01455+K01455+K05349+K05349+K05349+K05349+K05349+K05349+K05349+K05349+K05349+K05349+K08248+K08248+K08248+K12153+K12153+K13051+K18592+K20802+K20802	https:\\www.genome.jp\dbget-bin\www_bget?map00460
Tropane, piperidine and pyridine alkaloid biosynthesis	ko00960	12 out of 3337 0.359604435121366%	52 out of 14737 0.352853362285404%	0.524229	1	gene-E3N88_19898;gene-E3N88_21098;gene-E3N88_04626;gene-E3N88_05424;gene-E3N88_31418;gene-E3N88_43515;gene-E3N88_06285;gene-E3N88_18321;gene-E3N88_34283;gene-E3N88_45642;gene-E3N88_37962;gene-E3N88_20293	K00276+K00276+K00815+K00815+K00815+K00815+K08081+K08081+K08081+K14454+K14455+K15849	https:\\www.genome.jp\dbget-bin\www_bget?map00960
Biotin metabolism	ko00780	11 out of 3337 0.329637398861253%	48 out of 14737 0.325710795955758%	0.538195	1	gene-E3N88_02749;gene-E3N88_10913;gene-E3N88_28148;gene-E3N88_31165;gene-E3N88_36210;gene-E3N88_45892;gene-E3N88_09819;gene-E3N88_30663;gene-E3N88_33289;gene-E3N88_33354;gene-E3N88_45992	K00059+K00059+K00059+K00059+K00059+K00059+K09458+K09458+K09458+K09458+K09458	https:\\www.genome.jp\dbget-bin\www_bget?map00780
Nicotinate and nicotinamide metabolism	ko00760	11 out of 3337 0.329637398861253%	48 out of 14737 0.325710795955758%	0.538195	1	gene-E3N88_42902;gene-E3N88_38058;gene-E3N88_45669;gene-E3N88_08506;gene-E3N88_27174;gene-E3N88_33121;gene-E3N88_33197;gene-E3N88_29065;gene-E3N88_35761;gene-E3N88_17145;gene-E3N88_39972	K00767+K01081+K01081+K01240+K01240+K01240+K01240+K01513+K03426+K03517+K03787	https:\\www.genome.jp\dbget-bin\www_bget?map00760
Photosynthesis - antenna proteins	ko00196	7 out of 3337 0.209769253820797%	31 out of 14737 0.21035488905476%	0.573126	1	gene-E3N88_17126;gene-E3N88_36305;gene-E3N88_20993;gene-E3N88_06544;gene-E3N88_06547;gene-E3N88_42961;gene-E3N88_42962	K08908+K08908+K08910+K08912+K08912+K08912+K08912	https:\\www.genome.jp\dbget-bin\www_bget?map00196
Other types of O-glycan biosynthesis	ko00514	12 out of 3337 0.359604435121366%	54 out of 14737 0.366424645450227%	0.582487	1	gene-E3N88_15457;gene-E3N88_12922;gene-E3N88_36173;gene-E3N88_42897;gene-E3N88_16955;gene-E3N88_10955;gene-E3N88_44037;gene-E3N88_31030;gene-E3N88_15541;gene-E3N88_08488;gene-E3N88_37616;gene-E3N88_44310	K00728+K09667+K09667+K09667+K13667+K18134+K18134+K20781+K20783+K20784+K20784+K20784	https:\\www.genome.jp\dbget-bin\www_bget?map00514
Glycerolipid metabolism	ko00561	48 out of 3337 1.43841774048547%	216 out of 14737 1.46569858180091%	0.585931	1	gene-E3N88_31090;gene-E3N88_02670;gene-E3N88_02870;gene-E3N88_16426;gene-E3N88_16432;gene-E3N88_25441;gene-E3N88_00553;gene-E3N88_02994;gene-E3N88_06669;gene-E3N88_09896;gene-E3N88_13323;gene-E3N88_17048;gene-E3N88_17317;gene-E3N88_19178;gene-E3N88_19179;gene-E3N88_20622;gene-E3N88_21407;gene-E3N88_25459;gene-E3N88_26200;gene-E3N88_26218;gene-E3N88_33552;gene-E3N88_33595;gene-E3N88_36409;gene-E3N…	K00002+K00128+K00128+K00128+K00128+K00128+K00679+K00679+K00679+K00679+K00679+K00679+K00679+K00679+K00679+K00679+K00679+K00679+K00679+K00679+K00679+K00679+K00679+K00679+K00679+K00901+K00901+K00901+K00901+K00901+K01054+K01054+K01054+K03715+K06119+K06119+K07407+K11155+K11155+K13508+K13508+K13508+K18693+K18693+K18693+K18693+K21362+K21362	https:\\www.genome.jp\dbget-bin\www_bget?map00561
Porphyrin and chlorophyll metabolism	ko00860	24 out of 3337 0.719208870242733%	109 out of 14737 0.739634932482866%	0.599436	1	gene-E3N88_07425;gene-E3N88_07428;gene-E3N88_31971;gene-E3N88_13605;gene-E3N88_20755;gene-E3N88_20762;gene-E3N88_16757;gene-E3N88_19193;gene-E3N88_30332;gene-E3N88_17053;gene-E3N88_33787;gene-E3N88_42738;gene-E3N88_01082;gene-E3N88_01296;gene-E3N88_01298;gene-E3N88_01299;gene-E3N88_01301;gene-E3N88_22404;gene-E3N88_06019;gene-E3N88_21529;gene-E3N88_09339;gene-E3N88_25653;gene-E3N88_35752;gene-E3N…	K00699+K00699+K00699+K01599+K01719+K01719+K01772+K02303+K03794+K04035+K08099+K08099+K13071+K13071+K13071+K13071+K13071+K13600+K13606+K19073+K21480+K21480+K21480+K22013	https:\\www.genome.jp\dbget-bin\www_bget?map00860
mRNA surveillance pathway	ko03015	81 out of 3337 2.42732993706922%	365 out of 14737 2.47675917758024%	0.603317	1	gene-E3N88_41848;gene-E3N88_26818;gene-E3N88_15380;gene-E3N88_22779;gene-E3N88_31409;gene-E3N88_03261;gene-E3N88_11060;gene-E3N88_33216;gene-E3N88_44388;gene-E3N88_27754;gene-E3N88_05993;gene-E3N88_08661;gene-E3N88_08861;gene-E3N88_14463;gene-E3N88_14489;gene-E3N88_24376;gene-E3N88_27665;gene-E3N88_30326;gene-E3N88_30791;gene-E3N88_33034;gene-E3N88_39721;gene-E3N88_39725;gene-E3N88_45772;gene-E3N…	K00565+K03265+K04354+K04354+K04382+K06269+K06269+K06269+K06269+K08873+K11584+K11584+K11584+K11584+K11584+K11584+K11584+K11584+K11584+K11584+K11584+K11584+K11584+K12812+K12812+K12876+K12876+K12876+K12876+K12881+K12881+K12882+K13126+K13126+K13126+K13126+K13126+K13126+K13126+K13171+K13171+K13917+K13917+K14294+K14326+K14326+K14328+K14328+K14398+K14398+K14399+K14399+K14400+K14400+K14400+K14400+K14400+…	https:\\www.genome.jp\dbget-bin\www_bget?map03015
Glycosylphosphatidylinositol (GPI)-anchor biosynthesis	ko00563	11 out of 3337 0.329637398861253%	51 out of 14737 0.346067720702992%	0.626858	1	gene-E3N88_42951;gene-E3N88_28800;gene-E3N88_01647;gene-E3N88_06474;gene-E3N88_10332;gene-E3N88_12551;gene-E3N88_20291;gene-E3N88_44248;gene-E3N88_44359;gene-E3N88_20819;gene-E3N88_45894	K03434+K03858+K03860+K03860+K03860+K03860+K03860+K03860+K03860+K05288+K05294	https:\\www.genome.jp\dbget-bin\www_bget?map00563
2-Oxocarboxylic acid metabolism	ko01210	28 out of 3337 0.839077015283188%	129 out of 14737 0.875347764131099%	0.634778	1	gene-E3N88_01693;gene-E3N88_01695;gene-E3N88_19965;gene-E3N88_15614;gene-E3N88_35493;gene-E3N88_35531;gene-E3N88_40438;gene-E3N88_06804;gene-E3N88_10356;gene-E3N88_27549;gene-E3N88_45296;gene-E3N88_00526;gene-E3N88_40283;gene-E3N88_14912;gene-E3N88_14913;gene-E3N88_05358;gene-E3N88_13297;gene-E3N88_38093;gene-E3N88_27465;gene-E3N88_34760;gene-E3N88_37189;gene-E3N88_41792;gene-E3N88_02012;gene-E3N…	K00031+K00031+K00031+K00052+K00052+K00052+K00133+K00145+K00145+K00145+K00826+K00928+K00928+K01649+K01649+K01652+K01653+K01653+K01681+K01681+K01681+K01681+K11820+K12153+K12153+K14454+K14455+K14682	https:\\www.genome.jp\dbget-bin\www_bget?map01210
Benzoxazinoid biosynthesis	ko00402	2 out of 3337 0.0599340725202277%	9 out of 14737 0.0610707742417046%	0.639576	1	gene-E3N88_07983;gene-E3N88_41377	K13229+K13229	https:\\www.genome.jp\dbget-bin\www_bget?map00402
Glycerophospholipid metabolism	ko00564	49 out of 3337 1.46838477674558%	226 out of 14737 1.53355499762503%	0.661525	1	gene-E3N88_07381;gene-E3N88_35809;gene-E3N88_00812;gene-E3N88_05842;gene-E3N88_28458;gene-E3N88_35918;gene-E3N88_42329;gene-E3N88_03031;gene-E3N88_03069;gene-E3N88_39741;gene-E3N88_09281;gene-E3N88_19265;gene-E3N88_05530;gene-E3N88_08343;gene-E3N88_08362;gene-E3N88_12263;gene-E3N88_32220;gene-E3N88_33245;gene-E3N88_33311;gene-E3N88_37978;gene-E3N88_44709;gene-E3N88_44726;gene-E3N88_05886;gene-E3N…	K00006+K00894+K00901+K00901+K00901+K00901+K00901+K00993+K00993+K00995+K01047+K01114+K01115+K01115+K01115+K01115+K01115+K01115+K01115+K01115+K01115+K01115+K01126+K01126+K01126+K01126+K05929+K06130+K06130+K06130+K13508+K13508+K13508+K14156+K16818+K16818+K16818+K16818+K16818+K18693+K18693+K18693+K18693+K18696+K18696+K18696+K18696+K18696+K18696	https:\\www.genome.jp\dbget-bin\www_bget?map00564
Glutathione metabolism	ko00480	38 out of 3337 1.13874737788433%	177 out of 14737 1.20105856008686%	0.674781	1	gene-E3N88_01693;gene-E3N88_01695;gene-E3N88_19965;gene-E3N88_30328;gene-E3N88_08217;gene-E3N88_08245;gene-E3N88_46240;gene-E3N88_23528;gene-E3N88_38947;gene-E3N88_43200;gene-E3N88_01682;gene-E3N88_02150;gene-E3N88_02175;gene-E3N88_06249;gene-E3N88_15052;gene-E3N88_17431;gene-E3N88_31414;gene-E3N88_36534;gene-E3N88_36535;gene-E3N88_36539;gene-E3N88_42945;gene-E3N88_43538;gene-E3N88_44210;gene-E3N…	K00031+K00031+K00031+K00036+K00432+K00432+K00432+K00797+K00797+K00797+K00799+K00799+K00799+K00799+K00799+K00799+K00799+K00799+K00799+K00799+K00799+K00799+K00799+K00799+K01255+K01255+K01255+K01256+K01256+K01919+K10807+K10807+K10808+K10808+K10808+K18592+K21888+K21888	https:\\www.genome.jp\dbget-bin\www_bget?map00480
Fructose and mannose metabolism	ko00051	29 out of 3337 0.869044051543302%	136 out of 14737 0.92284725520798%	0.676441	1	gene-E3N88_03544;gene-E3N88_06057;gene-E3N88_30071;gene-E3N88_10931;gene-E3N88_12750;gene-E3N88_18544;gene-E3N88_35336;gene-E3N88_25003;gene-E3N88_38715;gene-E3N88_43037;gene-E3N88_44183;gene-E3N88_00687;gene-E3N88_04675;gene-E3N88_04681;gene-E3N88_21751;gene-E3N88_03316;gene-E3N88_13617;gene-E3N88_03905;gene-E3N88_40056;gene-E3N88_40060;gene-E3N88_45358;gene-E3N88_26956;gene-E3N88_28520;gene-E3N…	K00008+K00844+K00844+K00847+K00847+K00847+K00847+K00850+K00850+K00850+K00850+K00895+K00895+K00895+K00895+K00966+K00966+K01623+K01623+K01623+K01711+K01803+K01805+K03841+K03841+K03841+K17497+K19355+K19355	https:\\www.genome.jp\dbget-bin\www_bget?map00051
Ascorbate and aldarate metabolism	ko00053	38 out of 3337 1.13874737788433%	178 out of 14737 1.20784420166927%	0.689105	1	gene-E3N88_01762;gene-E3N88_02670;gene-E3N88_02870;gene-E3N88_16426;gene-E3N88_16432;gene-E3N88_25441;gene-E3N88_15546;gene-E3N88_21049;gene-E3N88_35292;gene-E3N88_39388;gene-E3N88_17351;gene-E3N88_07425;gene-E3N88_07428;gene-E3N88_31971;gene-E3N88_01815;gene-E3N88_02684;gene-E3N88_12596;gene-E3N88_07790;gene-E3N88_03128;gene-E3N88_30312;gene-E3N88_30313;gene-E3N88_30343;gene-E3N88_30344;gene-E3N…	K00012+K00128+K00128+K00128+K00128+K00128+K00423+K00423+K00423+K00423+K00469+K00699+K00699+K00699+K08232+K08232+K08232+K10046+K12447+K16190+K16190+K16190+K16190+K17744+K17744+K17744+K18649+K19642+K19642+K19642+K19642+K19642+K19642+K19642+K19642+K19642+K21888+K21888	https:\\www.genome.jp\dbget-bin\www_bget?map00053
Lysine biosynthesis	ko00300	9 out of 3337 0.269703326341025%	44 out of 14737 0.298568229626111%	0.692425	1	gene-E3N88_40438;gene-E3N88_00526;gene-E3N88_40283;gene-E3N88_13233;gene-E3N88_17516;gene-E3N88_17935;gene-E3N88_20512;gene-E3N88_20875;gene-E3N88_45093	K00133+K00928+K00928+K01778+K10206+K10206+K12524+K12524+K12524	https:\\www.genome.jp\dbget-bin\www_bget?map00300
Steroid biosynthesis	ko00100	10 out of 3337 0.299670362601139%	49 out of 14737 0.332496437538169%	0.699303	1	gene-E3N88_42612;gene-E3N88_02486;gene-E3N88_06206;gene-E3N88_43113;gene-E3N88_07618;gene-E3N88_21146;gene-E3N88_21159;gene-E3N88_02988;gene-E3N88_36832;gene-E3N88_11061	K00227+K00511+K01052+K05917+K07748+K08246+K08246+K09832+K09832+K14424	https:\\www.genome.jp\dbget-bin\www_bget?map00100
Ubiquitin mediated proteolysis	ko04120	67 out of 3337 2.00779142942763%	311 out of 14737 2.11033453213001%	0.701388	1	gene-E3N88_18802;gene-E3N88_08134;gene-E3N88_08543;gene-E3N88_03383;gene-E3N88_06051;gene-E3N88_21374;gene-E3N88_22796;gene-E3N88_39598;gene-E3N88_42862;gene-E3N88_42253;gene-E3N88_15502;gene-E3N88_03719;gene-E3N88_19861;gene-E3N88_03448;gene-E3N88_03595;gene-E3N88_07284;gene-E3N88_12748;gene-E3N88_01864;gene-E3N88_03681;gene-E3N88_31113;gene-E3N88_42437;gene-E3N88_46184;gene-E3N88_46185;gene-E3N…	K03094+K03347+K03347+K03348+K03350+K03350+K03350+K03350+K03350+K03352+K03355+K03362+K03362+K03363+K03363+K03363+K03363+K03868+K03868+K03868+K03868+K03868+K03868+K03869+K04506+K04506+K04506+K04706+K04706+K04706+K06689+K06689+K09561+K10143+K10143+K10144+K10144+K10260+K10260+K10575+K10576+K10578+K10579+K10579+K10580+K10581+K10581+K10581+K10589+K10590+K10592+K10592+K10601+K10604+K10604+K10604+K10606+…	https:\\www.genome.jp\dbget-bin\www_bget?map04120
Betalain biosynthesis	ko00965	17 out of 3337 0.509439616421936%	82 out of 14737 0.556422609757753%	0.701846	1	gene-E3N88_11614;gene-E3N88_22379;gene-E3N88_22383;gene-E3N88_28453;gene-E3N88_38447;gene-E3N88_42172;gene-E3N88_45632;gene-E3N88_00891;gene-E3N88_10167;gene-E3N88_12667;gene-E3N88_20999;gene-E3N88_23743;gene-E3N88_28210;gene-E3N88_28242;gene-E3N88_37281;gene-E3N88_39371;gene-E3N88_40717	K01593+K01593+K01593+K01593+K01593+K01593+K01593+K15777+K15777+K15777+K15777+K15777+K15777+K15777+K15777+K15777+K15777	https:\\www.genome.jp\dbget-bin\www_bget?map00965
Phenylalanine metabolism	ko00360	26 out of 3337 0.779142942762961%	125 out of 14737 0.848205197801452%	0.722158	1	gene-E3N88_19898;gene-E3N88_21098;gene-E3N88_02810;gene-E3N88_04626;gene-E3N88_05424;gene-E3N88_31418;gene-E3N88_43515;gene-E3N88_04783;gene-E3N88_27946;gene-E3N88_11614;gene-E3N88_22379;gene-E3N88_22383;gene-E3N88_28453;gene-E3N88_38447;gene-E3N88_42172;gene-E3N88_45632;gene-E3N88_33256;gene-E3N88_35525;gene-E3N88_35526;gene-E3N88_02946;gene-E3N88_13282;gene-E3N88_16217;gene-E3N88_46221;gene-E3N…	K00276+K00276+K00457+K00815+K00815+K00815+K00815+K01426+K01426+K01593+K01593+K01593+K01593+K01593+K01593+K01593+K01692+K07253+K07253+K10775+K10775+K10775+K10775+K14454+K14455+K15849	https:\\www.genome.jp\dbget-bin\www_bget?map00360
Tryptophan metabolism	ko00380	44 out of 3337 1.31854959544501%	208 out of 14737 1.41141344914162%	0.722675	1	gene-E3N88_02670;gene-E3N88_02870;gene-E3N88_16426;gene-E3N88_16432;gene-E3N88_25441;gene-E3N88_34527;gene-E3N88_04783;gene-E3N88_27946;gene-E3N88_11614;gene-E3N88_22379;gene-E3N88_22383;gene-E3N88_28453;gene-E3N88_38447;gene-E3N88_42172;gene-E3N88_45632;gene-E3N88_33256;gene-E3N88_16451;gene-E3N88_38007;gene-E3N88_10157;gene-E3N88_10297;gene-E3N88_15393;gene-E3N88_19591;gene-E3N88_24579;gene-E3N…	K00128+K00128+K00128+K00128+K00128+K00626+K01426+K01426+K01593+K01593+K01593+K01593+K01593+K01593+K01593+K01692+K03781+K03781+K07408+K07408+K07408+K07408+K07408+K07408+K07409+K07409+K11816+K11816+K11816+K11816+K11816+K11816+K11816+K11816+K11816+K11816+K11816+K11816+K11816+K11816+K11816+K11820+K16903+K22588	https:\\www.genome.jp\dbget-bin\www_bget?map00380
Spliceosome	ko03040	97 out of 3337 2.90680251723105%	452 out of 14737 3.06710999525005%	0.746086	1	gene-E3N88_00483;gene-E3N88_00664;gene-E3N88_00665;gene-E3N88_07501;gene-E3N88_07502;gene-E3N88_11590;gene-E3N88_11592;gene-E3N88_11593;gene-E3N88_13349;gene-E3N88_13487;gene-E3N88_22038;gene-E3N88_22573;gene-E3N88_24004;gene-E3N88_26219;gene-E3N88_27034;gene-E3N88_27035;gene-E3N88_27036;gene-E3N88_27984;gene-E3N88_33591;gene-E3N88_33596;gene-E3N88_34400;gene-E3N88_35556;gene-E3N88_35560;gene-E3N…	K03283+K03283+K03283+K03283+K03283+K03283+K03283+K03283+K03283+K03283+K03283+K03283+K03283+K03283+K03283+K03283+K03283+K03283+K03283+K03283+K03283+K03283+K03283+K03283+K03283+K03283+K03283+K03283+K03283+K03283+K03283+K03283+K03283+K03283+K11086+K11086+K11086+K11087+K11091+K11094+K11098+K12621+K12625+K12627+K12662+K12733+K12741+K12741+K12741+K12741+K12741+K12741+K12741+K12741+K12741+K12811+K12812+…	https:\\www.genome.jp\dbget-bin\www_bget?map03040
SNARE interactions in vesicular transport	ko04130	11 out of 3337 0.329637398861253%	56 out of 14737 0.379995928615051%	0.752326	1	gene-E3N88_19400;gene-E3N88_43335;gene-E3N88_46319;gene-E3N88_44343;gene-E3N88_44663;gene-E3N88_24574;gene-E3N88_43627;gene-E3N88_05631;gene-E3N88_05734;gene-E3N88_12706;gene-E3N88_12734	K08486+K08488+K08493+K08498+K08503+K08506+K08506+K08517+K08517+K08517+K08517	https:\\www.genome.jp\dbget-bin\www_bget?map04130
AGE-RAGE signaling pathway in diabetic complications	ko04933	16 out of 3337 0.479472580161822%	80 out of 14737 0.542851326592929%	0.754157	1	gene-E3N88_08822;gene-E3N88_41753;gene-E3N88_44802;gene-E3N88_02212;gene-E3N88_10242;gene-E3N88_25141;gene-E3N88_25145;gene-E3N88_17727;gene-E3N88_18521;gene-E3N88_31296;gene-E3N88_31398;gene-E3N88_39828;gene-E3N88_31046;gene-E3N88_33554;gene-E3N88_13647;gene-E3N88_20905	K04371+K04371+K04371+K04392+K04392+K04447+K04447+K05740+K05740+K05740+K05740+K05857+K06236+K06236+K19720+K19720	https:\\www.genome.jp\dbget-bin\www_bget?map04933
Citrate cycle (TCA cycle)	ko00020	25 out of 3337 0.749175906502847%	123 out of 14737 0.834633914636629%	0.762901	1	gene-E3N88_18901;gene-E3N88_30645;gene-E3N88_37725;gene-E3N88_01693;gene-E3N88_01695;gene-E3N88_19965;gene-E3N88_01174;gene-E3N88_30623;gene-E3N88_30624;gene-E3N88_31401;gene-E3N88_33916;gene-E3N88_40907;gene-E3N88_45097;gene-E3N88_21932;gene-E3N88_40992;gene-E3N88_02437;gene-E3N88_35330;gene-E3N88_42502;gene-E3N88_14270;gene-E3N88_17160;gene-E3N88_27465;gene-E3N88_34760;gene-E3N88_37189;gene-E3N…	K00025+K00025+K00026+K00031+K00031+K00031+K00161+K00161+K00161+K00161+K00161+K00161+K00164+K00627+K00627+K01610+K01610+K01610+K01648+K01648+K01681+K01681+K01681+K01681+K01899	https:\\www.genome.jp\dbget-bin\www_bget?map00020
Phosphonate and phosphinate metabolism	ko00440	3 out of 3337 0.0899011087803416%	17 out of 14737 0.115355906900997%	0.775944	1	gene-E3N88_03031;gene-E3N88_03069;gene-E3N88_42383	K00993+K00993+K06167	https:\\www.genome.jp\dbget-bin\www_bget?map00440
Sulfur relay system	ko04122	3 out of 3337 0.0899011087803416%	17 out of 14737 0.115355906900997%	0.775944	1	gene-E3N88_02490;gene-E3N88_14406;gene-E3N88_33187	K04487+K11996+K11996	https:\\www.genome.jp\dbget-bin\www_bget?map04122
Homologous recombination	ko03440	50 out of 3337 1.49835181300569%	241 out of 14737 1.6353396213612%	0.78281	1	gene-E3N88_13436;gene-E3N88_29314;gene-E3N88_29394;gene-E3N88_44951;gene-E3N88_39753;gene-E3N88_02157;gene-E3N88_08050;gene-E3N88_10818;gene-E3N88_10993;gene-E3N88_12830;gene-E3N88_12940;gene-E3N88_13383;gene-E3N88_14170;gene-E3N88_18450;gene-E3N88_19273;gene-E3N88_20104;gene-E3N88_20638;gene-E3N88_22666;gene-E3N88_29595;gene-E3N88_30286;gene-E3N88_30962;gene-E3N88_31072;gene-E3N88_33439;gene-E3N…	K02327+K02327+K02327+K02327+K04728+K07466+K07466+K07466+K07466+K07466+K07466+K07466+K07466+K07466+K07466+K07466+K07466+K07466+K07466+K07466+K07466+K07466+K07466+K07466+K07466+K07466+K07466+K07466+K07466+K07466+K08775+K08991+K10683+K10683+K10728+K10739+K10739+K10739+K10870+K10871+K10875+K10875+K10875+K10879+K10881+K10882+K10901+K12173+K12173+K15362	https:\\www.genome.jp\dbget-bin\www_bget?map03440
Biosynthesis of secondary metabolites - other antibiotics	ko00998	1 out of 3337 0.0299670362601139%	6 out of 14737 0.0407138494944697%	0.785787	1	gene-E3N88_30830	K21568	https:\\www.genome.jp\dbget-bin\www_bget?map00998
Indole alkaloid biosynthesis	ko00901	9 out of 3337 0.269703326341025%	48 out of 14737 0.325710795955758%	0.79033	1	gene-E3N88_11614;gene-E3N88_22379;gene-E3N88_22383;gene-E3N88_28453;gene-E3N88_38447;gene-E3N88_42172;gene-E3N88_45632;gene-E3N88_04372;gene-E3N88_33388	K01593+K01593+K01593+K01593+K01593+K01593+K01593+K21026+K21026	https:\\www.genome.jp\dbget-bin\www_bget?map00901
Galactose metabolism	ko00052	61 out of 3337 1.82798921186695%	293 out of 14737 1.9881929836466%	0.793975	1	gene-E3N88_06057;gene-E3N88_30071;gene-E3N88_25003;gene-E3N88_38715;gene-E3N88_43037;gene-E3N88_44183;gene-E3N88_04543;gene-E3N88_20502;gene-E3N88_27120;gene-E3N88_37604;gene-E3N88_44321;gene-E3N88_03517;gene-E3N88_05913;gene-E3N88_06729;gene-E3N88_12860;gene-E3N88_12861;gene-E3N88_14430;gene-E3N88_21296;gene-E3N88_27259;gene-E3N88_27263;gene-E3N88_27347;gene-E3N88_27351;gene-E3N88_31592;gene-E3N…	K00844+K00844+K00850+K00850+K00850+K00850+K00963+K01187+K01187+K01187+K01187+K01193+K01193+K01193+K01193+K01193+K01193+K01193+K01193+K01193+K01193+K01193+K01193+K01193+K01193+K01193+K01193+K01193+K01193+K01193+K01193+K01193+K01193+K01193+K01193+K01193+K01193+K01193+K01193+K01193+K01193+K01784+K01785+K06617+K06617+K06617+K06617+K06617+K07407+K12309+K12309+K12309+K12309+K12309+K12309+K12309+K12309+…	https:\\www.genome.jp\dbget-bin\www_bget?map00052
Lysine degradation	ko00310	21 out of 3337 0.629307761462391%	107 out of 14737 0.726063649318043%	0.804887	1	gene-E3N88_02670;gene-E3N88_02870;gene-E3N88_16426;gene-E3N88_16432;gene-E3N88_25441;gene-E3N88_11424;gene-E3N88_30116;gene-E3N88_41582;gene-E3N88_34527;gene-E3N88_33256;gene-E3N88_01056;gene-E3N88_16647;gene-E3N88_06644;gene-E3N88_25351;gene-E3N88_25356;gene-E3N88_20253;gene-E3N88_32959;gene-E3N88_44492;gene-E3N88_02342;gene-E3N88_44436;gene-E3N88_40584	K00128+K00128+K00128+K00128+K00128+K00306+K00306+K00306+K00626+K01692+K11420+K11420+K11422+K11423+K11423+K11430+K11433+K14157+K18826+K18826+K19199	https:\\www.genome.jp\dbget-bin\www_bget?map00310
Glucosinolate biosynthesis	ko00966	3 out of 3337 0.0899011087803416%	18 out of 14737 0.122141548483409%	0.809512	1	gene-E3N88_02012;gene-E3N88_25641;gene-E3N88_30871	K11820+K12153+K12153	https:\\www.genome.jp\dbget-bin\www_bget?map00966
Glyoxylate and dicarboxylate metabolism	ko00630	36 out of 3337 1.0788133053641%	179 out of 14737 1.21462984325168%	0.816313	1	gene-E3N88_18901;gene-E3N88_30645;gene-E3N88_37725;gene-E3N88_01216;gene-E3N88_01222;gene-E3N88_17919;gene-E3N88_35243;gene-E3N88_39019;gene-E3N88_39044;gene-E3N88_34527;gene-E3N88_29245;gene-E3N88_02466;gene-E3N88_02467;gene-E3N88_25223;gene-E3N88_28034;gene-E3N88_04222;gene-E3N88_39095;gene-E3N88_04782;gene-E3N88_27465;gene-E3N88_34760;gene-E3N88_37189;gene-E3N88_41792;gene-E3N88_33215;gene-E3N…	K00025+K00025+K00026+K00600+K00600+K00600+K00600+K00600+K00600+K00626+K00830+K01455+K01455+K01569+K01569+K01601+K01602+K01637+K01681+K01681+K01681+K01681+K01913+K01915+K01915+K01915+K01915+K01915+K02437+K02437+K03781+K03781+K11517+K15893+K15919+K15919	https:\\www.genome.jp\dbget-bin\www_bget?map00630
Protein export	ko03060	17 out of 3337 0.509439616421936%	89 out of 14737 0.603922100834634%	0.822545	1	gene-E3N88_11546;gene-E3N88_29022;gene-E3N88_09610;gene-E3N88_33833;gene-E3N88_07914;gene-E3N88_43167;gene-E3N88_13819;gene-E3N88_13829;gene-E3N88_42953;gene-E3N88_12599;gene-E3N88_43402;gene-E3N88_35916;gene-E3N88_14108;gene-E3N88_41471;gene-E3N88_17817;gene-E3N88_45740;gene-E3N88_33384	K03070+K03100+K03107+K03109+K03110+K03116+K09490+K09490+K09647+K09648+K09648+K10956+K12272+K12272+K12946+K12946+K12948	https:\\www.genome.jp\dbget-bin\www_bget?map03060
RNA transport	ko03013	98 out of 3337 2.93676955349116%	467 out of 14737 3.16889461898623%	0.822577	1	gene-E3N88_13726;gene-E3N88_13804;gene-E3N88_32047;gene-E3N88_32217;gene-E3N88_18405;gene-E3N88_05360;gene-E3N88_41328;gene-E3N88_41407;gene-E3N88_15646;gene-E3N88_44599;gene-E3N88_05440;gene-E3N88_05524;gene-E3N88_24820;gene-E3N88_31989;gene-E3N88_36752;gene-E3N88_01103;gene-E3N88_35492;gene-E3N88_35532;gene-E3N88_33317;gene-E3N88_33401;gene-E3N88_06103;gene-E3N88_07663;gene-E3N88_09784;gene-E3N…	K00784+K00784+K00784+K00784+K00974+K03231+K03231+K03231+K03238+K03238+K03239+K03239+K03239+K03242+K03242+K03245+K03249+K03249+K03251+K03251+K03257+K03257+K03257+K03257+K03257+K03257+K03259+K03260+K03260+K03260+K03538+K03539+K03539+K03539+K03680+K03754+K05019+K07936+K07936+K07936+K07936+K09291+K12160+K12160+K12812+K12812+K12876+K12876+K12876+K12876+K12878+K12881+K12881+K12882+K13126+K13126+K13126+…	https:\\www.genome.jp\dbget-bin\www_bget?map03013
Fatty acid metabolism	ko01212	48 out of 3337 1.43841774048547%	236 out of 14737 1.60141141344914%	0.823688	1	gene-E3N88_02749;gene-E3N88_10913;gene-E3N88_28148;gene-E3N88_31165;gene-E3N88_36210;gene-E3N88_45892;gene-E3N88_05334;gene-E3N88_06438;gene-E3N88_11290;gene-E3N88_17574;gene-E3N88_19520;gene-E3N88_23961;gene-E3N88_33082;gene-E3N88_34663;gene-E3N88_36501;gene-E3N88_45054;gene-E3N88_34527;gene-E3N88_33993;gene-E3N88_08126;gene-E3N88_25365;gene-E3N88_33256;gene-E3N88_08290;gene-E3N88_15819;gene-E3N…	K00059+K00059+K00059+K00059+K00059+K00059+K00232+K00232+K00232+K00232+K00232+K00232+K00232+K00232+K00232+K00232+K00626+K00645+K00648+K00648+K01692+K01897+K01897+K01897+K01897+K01897+K01897+K01897+K01897+K01963+K01963+K01963+K02160+K03921+K07513+K09458+K09458+K09458+K09458+K09458+K10249+K10251+K10256+K10256+K10256+K10256+K10258+K10781	https:\\www.genome.jp\dbget-bin\www_bget?map01212
Monobactam biosynthesis	ko00261	7 out of 3337 0.209769253820797%	40 out of 14737 0.271425663296465%	0.833045	1	gene-E3N88_40438;gene-E3N88_00526;gene-E3N88_40283;gene-E3N88_20512;gene-E3N88_20875;gene-E3N88_45093;gene-E3N88_02351	K00133+K00928+K00928+K12524+K12524+K12524+K13811	https:\\www.genome.jp\dbget-bin\www_bget?map00261
Pentose phosphate pathway	ko00030	21 out of 3337 0.629307761462391%	111 out of 14737 0.75320621564769%	0.855015	1	gene-E3N88_30328;gene-E3N88_37085;gene-E3N88_41941;gene-E3N88_05413;gene-E3N88_25003;gene-E3N88_38715;gene-E3N88_43037;gene-E3N88_44183;gene-E3N88_00687;gene-E3N88_04675;gene-E3N88_04681;gene-E3N88_21751;gene-E3N88_03905;gene-E3N88_40056;gene-E3N88_40060;gene-E3N88_41499;gene-E3N88_01944;gene-E3N88_37815;gene-E3N88_03116;gene-E3N88_15259;gene-E3N88_17458	K00036+K00615+K00615+K00616+K00850+K00850+K00850+K00850+K00895+K00895+K00895+K00895+K01623+K01623+K01623+K01783+K01807+K01807+K03841+K03841+K03841	https:\\www.genome.jp\dbget-bin\www_bget?map00030
Carbon fixation in photosynthetic organisms	ko00710	40 out of 3337 1.19868145040456%	202 out of 14737 1.37069959964715%	0.855097	1	gene-E3N88_18901;gene-E3N88_30645;gene-E3N88_37725;gene-E3N88_16881;gene-E3N88_37019;gene-E3N88_37030;gene-E3N88_09942;gene-E3N88_05282;gene-E3N88_07714;gene-E3N88_14747;gene-E3N88_30329;gene-E3N88_38137;gene-E3N88_38593;gene-E3N88_37085;gene-E3N88_41941;gene-E3N88_27145;gene-E3N88_44582;gene-E3N88_27217;gene-E3N88_44971;gene-E3N88_03403;gene-E3N88_13564;gene-E3N88_43151;gene-E3N88_36689;gene-E3N…	K00025+K00025+K00026+K00028+K00028+K00028+K00029+K00134+K00134+K00134+K00134+K00134+K00134+K00615+K00615+K00855+K00855+K01006+K01006+K01100+K01100+K01100+K01595+K01601+K01602+K01610+K01610+K01610+K01623+K01623+K01623+K01783+K01803+K01807+K01807+K03841+K03841+K03841+K14454+K14455	https:\\www.genome.jp\dbget-bin\www_bget?map00710
Synthesis and degradation of ketone bodies	ko00072	2 out of 3337 0.0599340725202277%	14 out of 14737 0.0949989821537626%	0.860054	1	gene-E3N88_34527;gene-E3N88_07703	K00626+K01640	https:\\www.genome.jp\dbget-bin\www_bget?map00072
Non-homologous end-joining	ko03450	2 out of 3337 0.0599340725202277%	14 out of 14737 0.0949989821537626%	0.860054	1	gene-E3N88_36646;gene-E3N88_36677	K04799+K04799	https:\\www.genome.jp\dbget-bin\www_bget?map03450
Butanoate metabolism	ko00650	9 out of 3337 0.269703326341025%	52 out of 14737 0.352853362285404%	0.863162	1	gene-E3N88_34527;gene-E3N88_12188;gene-E3N88_43671;gene-E3N88_07703;gene-E3N88_05358;gene-E3N88_13297;gene-E3N88_38093;gene-E3N88_33256;gene-E3N88_15699	K00626+K01580+K01580+K01640+K01652+K01653+K01653+K01692+K17761	https:\\www.genome.jp\dbget-bin\www_bget?map00650
Basal transcription factors	ko03022	13 out of 3337 0.38957147138148%	73 out of 14737 0.495351835516048%	0.872601	1	gene-E3N88_26356;gene-E3N88_26358;gene-E3N88_22656;gene-E3N88_42021;gene-E3N88_07834;gene-E3N88_07837;gene-E3N88_42799;gene-E3N88_26497;gene-E3N88_16416;gene-E3N88_10833;gene-E3N88_41650;gene-E3N88_30541;gene-E3N88_16196	K03125+K03125+K03126+K03126+K03135+K03135+K03139+K03141+K03142+K03143+K06634+K10843+K14649	https:\\www.genome.jp\dbget-bin\www_bget?map03022
Pantothenate and CoA biosynthesis	ko00770	8 out of 3337 0.239736290080911%	49 out of 14737 0.332496437538169%	0.894339	1	gene-E3N88_45296;gene-E3N88_41825;gene-E3N88_29065;gene-E3N88_05358;gene-E3N88_13297;gene-E3N88_38093;gene-E3N88_42220;gene-E3N88_42208	K00826+K01431+K01513+K01652+K01653+K01653+K06133+K09680	https:\\www.genome.jp\dbget-bin\www_bget?map00770
Arginine and proline metabolism	ko00330	22 out of 3337 0.659274797722505%	121 out of 14737 0.821062631471806%	0.903498	1	gene-E3N88_02670;gene-E3N88_02870;gene-E3N88_16426;gene-E3N88_16432;gene-E3N88_25441;gene-E3N88_10625;gene-E3N88_21011;gene-E3N88_27214;gene-E3N88_23528;gene-E3N88_38947;gene-E3N88_43200;gene-E3N88_04783;gene-E3N88_27946;gene-E3N88_19227;gene-E3N88_02102;gene-E3N88_15843;gene-E3N88_37696;gene-E3N88_17429;gene-E3N88_29367;gene-E3N88_36256;gene-E3N88_45642;gene-E3N88_37962	K00128+K00128+K00128+K00128+K00128+K00294+K00294+K00472+K00797+K00797+K00797+K01426+K01426+K01476+K01583+K01611+K01611+K12657+K12657+K12657+K14454+K14455	https:\\www.genome.jp\dbget-bin\www_bget?map00330
Fatty acid biosynthesis	ko00061	28 out of 3337 0.839077015283188%	154 out of 14737 1.04498880369139%	0.926114	1	gene-E3N88_02749;gene-E3N88_10913;gene-E3N88_28148;gene-E3N88_31165;gene-E3N88_36210;gene-E3N88_45892;gene-E3N88_33993;gene-E3N88_08126;gene-E3N88_25365;gene-E3N88_08290;gene-E3N88_15819;gene-E3N88_19084;gene-E3N88_22122;gene-E3N88_28232;gene-E3N88_43447;gene-E3N88_44179;gene-E3N88_45541;gene-E3N88_18211;gene-E3N88_22821;gene-E3N88_41914;gene-E3N88_40910;gene-E3N88_35178;gene-E3N88_09819;gene-E3N…	K00059+K00059+K00059+K00059+K00059+K00059+K00645+K00648+K00648+K01897+K01897+K01897+K01897+K01897+K01897+K01897+K01897+K01963+K01963+K01963+K02160+K03921+K09458+K09458+K09458+K09458+K09458+K10781	https:\\www.genome.jp\dbget-bin\www_bget?map00061
Pyruvate metabolism	ko00620	48 out of 3337 1.43841774048547%	252 out of 14737 1.70998167876773%	0.928987	1	gene-E3N88_42593;gene-E3N88_18901;gene-E3N88_30645;gene-E3N88_37725;gene-E3N88_16881;gene-E3N88_37019;gene-E3N88_37030;gene-E3N88_09942;gene-E3N88_02670;gene-E3N88_02870;gene-E3N88_16426;gene-E3N88_16432;gene-E3N88_25441;gene-E3N88_01174;gene-E3N88_30623;gene-E3N88_30624;gene-E3N88_31401;gene-E3N88_33916;gene-E3N88_40907;gene-E3N88_34527;gene-E3N88_21932;gene-E3N88_40992;gene-E3N88_14888;gene-E3N…	K00016+K00025+K00025+K00026+K00028+K00028+K00028+K00029+K00128+K00128+K00128+K00128+K00128+K00161+K00161+K00161+K00161+K00161+K00161+K00626+K00627+K00627+K00873+K00873+K00873+K00873+K00873+K00873+K00873+K00873+K01006+K01006+K01069+K01595+K01610+K01610+K01610+K01649+K01649+K01759+K01759+K01759+K01759+K01913+K01963+K01963+K01963+K02160	https:\\www.genome.jp\dbget-bin\www_bget?map00620
Glycolysis / Gluconeogenesis	ko00010	60 out of 3337 1.79802217560683%	311 out of 14737 2.11033453213001%	0.934737	1	gene-E3N88_15913;gene-E3N88_31090;gene-E3N88_42593;gene-E3N88_00296;gene-E3N88_13718;gene-E3N88_02670;gene-E3N88_02870;gene-E3N88_16426;gene-E3N88_16432;gene-E3N88_25441;gene-E3N88_05282;gene-E3N88_07714;gene-E3N88_14747;gene-E3N88_30329;gene-E3N88_38137;gene-E3N88_38593;gene-E3N88_01174;gene-E3N88_30623;gene-E3N88_30624;gene-E3N88_31401;gene-E3N88_33916;gene-E3N88_40907;gene-E3N88_21932;gene-E3N…	K00001+K00002+K00016+K00121+K00121+K00128+K00128+K00128+K00128+K00128+K00134+K00134+K00134+K00134+K00134+K00134+K00161+K00161+K00161+K00161+K00161+K00161+K00627+K00627+K00844+K00844+K00850+K00850+K00850+K00850+K00873+K00873+K00873+K00873+K00873+K00873+K00873+K00873+K00895+K00895+K00895+K00895+K01568+K01610+K01610+K01610+K01623+K01623+K01623+K01689+K01785+K01803+K01834+K01913+K03841+K03841+K03841+…	https:\\www.genome.jp\dbget-bin\www_bget?map00010
Autophagy - other	ko04136	9 out of 3337 0.269703326341025%	59 out of 14737 0.400352853362285%	0.940806	1	gene-E3N88_31409;gene-E3N88_22430;gene-E3N88_11581;gene-E3N88_22560;gene-E3N88_12652;gene-E3N88_28934;gene-E3N88_26197;gene-E3N88_26215;gene-E3N88_23233	K04382+K07203+K07204+K07204+K08331+K08333+K08341+K08341+K17890	https:\\www.genome.jp\dbget-bin\www_bget?map04136
Propanoate metabolism	ko00640	26 out of 3337 0.779142942762961%	149 out of 14737 1.01106059577933%	0.950981	1	gene-E3N88_42593;gene-E3N88_20776;gene-E3N88_39916;gene-E3N88_10638;gene-E3N88_13917;gene-E3N88_05334;gene-E3N88_06438;gene-E3N88_11290;gene-E3N88_17574;gene-E3N88_19520;gene-E3N88_23961;gene-E3N88_33082;gene-E3N88_34663;gene-E3N88_36501;gene-E3N88_45054;gene-E3N88_34527;gene-E3N88_33256;gene-E3N88_21663;gene-E3N88_18211;gene-E3N88_22821;gene-E3N88_41914;gene-E3N88_40910;gene-E3N88_41151;gene-E3N…	K00016+K00140+K00140+K00166+K00166+K00232+K00232+K00232+K00232+K00232+K00232+K00232+K00232+K00232+K00232+K00626+K01692+K01899+K01963+K01963+K01963+K02160+K05605+K05605+K09699+K09699	https:\\www.genome.jp\dbget-bin\www_bget?map00640
Aminoacyl-tRNA biosynthesis	ko00970	32 out of 3337 0.958945160323644%	180 out of 14737 1.22141548483409%	0.954612	1	gene-E3N88_05689;gene-E3N88_10502;gene-E3N88_10503;gene-E3N88_11186;gene-E3N88_12356;gene-E3N88_14654;gene-E3N88_14656;gene-E3N88_14663;gene-E3N88_14664;gene-E3N88_14668;gene-E3N88_16223;gene-E3N88_24384;gene-E3N88_27202;gene-E3N88_30003;gene-E3N88_32634;gene-E3N88_32865;gene-E3N88_33639;gene-E3N88_35438;gene-E3N88_01176;gene-E3N88_23715;gene-E3N88_37647;gene-E3N88_41561;gene-E3N88_43525;gene-E3N…	K01870+K01870+K01870+K01870+K01870+K01870+K01870+K01870+K01870+K01870+K01870+K01870+K01870+K01870+K01870+K01870+K01870+K01870+K01874+K01874+K01886+K01889+K01890+K01892+K01892+K01893+K02433+K02433+K02433+K02433+K02433+K02435	https:\\www.genome.jp\dbget-bin\www_bget?map00970
Riboflavin metabolism	ko00740	4 out of 3337 0.119868145040455%	33 out of 14737 0.223926172219583%	0.959856	1	gene-E3N88_32636;gene-E3N88_29065;gene-E3N88_41709;gene-E3N88_27383	K00861+K01513+K14652+K22949	https:\\www.genome.jp\dbget-bin\www_bget?map00740
Selenocompound metabolism	ko00450	16 out of 3337 0.479472580161822%	100 out of 14737 0.678564158241162%	0.961113	1	gene-E3N88_05625;gene-E3N88_27678;gene-E3N88_29848;gene-E3N88_44368;gene-E3N88_21936;gene-E3N88_22005;gene-E3N88_24863;gene-E3N88_31311;gene-E3N88_36187;gene-E3N88_41529;gene-E3N88_42871;gene-E3N88_43883;gene-E3N88_30630;gene-E3N88_01176;gene-E3N88_23715;gene-E3N88_02351	K00384+K00384+K00384+K00384+K00549+K00549+K00549+K00549+K00549+K00549+K00549+K00549+K01761+K01874+K01874+K13811	https:\\www.genome.jp\dbget-bin\www_bget?map00450
Carbon metabolism	ko01200	127 out of 3337 3.80581360503446%	639 out of 14737 4.33602497116102%	0.962161	1	gene-E3N88_18901;gene-E3N88_30645;gene-E3N88_37725;gene-E3N88_16881;gene-E3N88_37019;gene-E3N88_37030;gene-E3N88_09942;gene-E3N88_01693;gene-E3N88_01695;gene-E3N88_19965;gene-E3N88_30328;gene-E3N88_40104;gene-E3N88_41314;gene-E3N88_00296;gene-E3N88_13718;gene-E3N88_05282;gene-E3N88_07714;gene-E3N88_14747;gene-E3N88_30329;gene-E3N88_38137;gene-E3N88_38593;gene-E3N88_20776;gene-E3N88_39916;gene-E3N…	K00025+K00025+K00026+K00028+K00028+K00028+K00029+K00031+K00031+K00031+K00036+K00058+K00058+K00121+K00121+K00134+K00134+K00134+K00134+K00134+K00134+K00140+K00140+K00161+K00161+K00161+K00161+K00161+K00161+K00164+K00232+K00232+K00232+K00232+K00232+K00232+K00232+K00232+K00232+K00232+K00600+K00600+K00600+K00600+K00600+K00600+K00615+K00615+K00616+K00626+K00627+K00627+K00640+K00640+K00640+K00640+K00640+…	https:\\www.genome.jp\dbget-bin\www_bget?map01200
Pentose and glucuronate interconversions	ko00040	71 out of 3337 2.12765957446809%	382 out of 14737 2.59211508448124%	0.978136	1	gene-E3N88_31090;gene-E3N88_03544;gene-E3N88_01762;gene-E3N88_07425;gene-E3N88_07428;gene-E3N88_31971;gene-E3N88_10858;gene-E3N88_04543;gene-E3N88_03636;gene-E3N88_03868;gene-E3N88_05723;gene-E3N88_05724;gene-E3N88_06037;gene-E3N88_06058;gene-E3N88_08151;gene-E3N88_10713;gene-E3N88_12675;gene-E3N88_12676;gene-E3N88_12770;gene-E3N88_17381;gene-E3N88_19744;gene-E3N88_22054;gene-E3N88_22517;gene-E3N…	K00002+K00008+K00012+K00699+K00699+K00699+K00854+K00963+K01051+K01051+K01051+K01051+K01051+K01051+K01051+K01051+K01051+K01051+K01051+K01051+K01051+K01051+K01051+K01051+K01051+K01051+K01051+K01051+K01051+K01051+K01051+K01051+K01051+K01051+K01184+K01184+K01184+K01184+K01184+K01213+K01213+K01213+K01213+K01213+K01213+K01213+K01213+K01213+K01213+K01213+K01728+K01728+K01728+K01728+K01728+K01728+K01728+…	https:\\www.genome.jp\dbget-bin\www_bget?map00040
N-Glycan biosynthesis	ko00510	17 out of 3337 0.509439616421936%	114 out of 14737 0.773563140394924%	0.98528	1	gene-E3N88_15998;gene-E3N88_01830;gene-E3N88_32780;gene-E3N88_04872;gene-E3N88_05713;gene-E3N88_39381;gene-E3N88_39096;gene-E3N88_00504;gene-E3N88_38945;gene-E3N88_29325;gene-E3N88_29383;gene-E3N88_12240;gene-E3N88_33017;gene-E3N88_36295;gene-E3N88_42136;gene-E3N88_02763;gene-E3N88_44216	K00729+K00737+K00902+K01228+K01230+K03843+K03848+K03850+K03850+K05546+K05546+K07151+K07252+K07441+K12666+K12669+K12669	https:\\www.genome.jp\dbget-bin\www_bget?map00510
RNA degradation	ko03018	54 out of 3337 1.61821995804615%	314 out of 14737 2.13069145687725%	0.993137	1	gene-E3N88_25003;gene-E3N88_38715;gene-E3N88_43037;gene-E3N88_44183;gene-E3N88_38063;gene-E3N88_38071;gene-E3N88_42610;gene-E3N88_25579;gene-E3N88_26691;gene-E3N88_41698;gene-E3N88_22081;gene-E3N88_00775;gene-E3N88_01283;gene-E3N88_05582;gene-E3N88_05603;gene-E3N88_14605;gene-E3N88_21426;gene-E3N88_21997;gene-E3N88_27341;gene-E3N88_29832;gene-E3N88_40458;gene-E3N88_40467;gene-E3N88_21561;gene-E3N…	K00850+K00850+K00850+K00850+K00962+K00962+K01148+K01689+K03514+K03654+K03679+K04077+K04077+K04077+K04077+K04077+K04077+K04077+K04077+K04077+K04077+K04077+K07573+K07573+K07573+K10643+K12580+K12581+K12581+K12585+K12585+K12602+K12604+K12605+K12605+K12605+K12608+K12614+K12614+K12616+K12617+K12619+K12621+K12625+K12627+K13126+K13126+K13126+K13126+K13126+K13126+K13126+K14442+K18681	https:\\www.genome.jp\dbget-bin\www_bget?map03018
Various types of N-glycan biosynthesis	ko00513	9 out of 3337 0.269703326341025%	82 out of 14737 0.556422609757753%	0.99795	1	gene-E3N88_05713;gene-E3N88_39381;gene-E3N88_12240;gene-E3N88_36295;gene-E3N88_04448;gene-E3N88_45727;gene-E3N88_42136;gene-E3N88_02763;gene-E3N88_44216	K01230+K03843+K07151+K07441+K12373+K12373+K12666+K12669+K12669	https:\\www.genome.jp\dbget-bin\www_bget?map00513
Diterpenoid biosynthesis	ko00904	22 out of 3337 0.659274797722505%	178 out of 14737 1.20784420166927%	0.999848	1	gene-E3N88_22070;gene-E3N88_04004;gene-E3N88_15725;gene-E3N88_25626;gene-E3N88_01670;gene-E3N88_05586;gene-E3N88_09943;gene-E3N88_09965;gene-E3N88_15297;gene-E3N88_40915;gene-E3N88_41456;gene-E3N88_12614;gene-E3N88_15694;gene-E3N88_23420;gene-E3N88_36774;gene-E3N88_37235;gene-E3N88_44800;gene-E3N88_18542;gene-E3N88_11257;gene-E3N88_11258;gene-E3N88_41606;gene-E3N88_33417	K04120+K04121+K04122+K04122+K04124+K04124+K04124+K04124+K04124+K04124+K04124+K04125+K04125+K04125+K04125+K04125+K04125+K05282+K17961+K17961+K17961+K17982	https:\\www.genome.jp\dbget-bin\www_bget?map00904
Ribosome	ko03010	96 out of 3337 2.87683548097093%	581 out of 14737 3.94245775938115%	0.999918	1	gene-E3N88_21626;gene-E3N88_32818;gene-E3N88_03293;gene-E3N88_03350;gene-E3N88_22578;gene-E3N88_38859;gene-E3N88_32704;gene-E3N88_15818;gene-E3N88_19276;gene-E3N88_46226;gene-E3N88_02174;gene-E3N88_19492;gene-E3N88_42947;gene-E3N88_22134;gene-E3N88_46312;gene-E3N88_13716;gene-E3N88_13724;gene-E3N88_26898;gene-E3N88_03203;gene-E3N88_38462;gene-E3N88_12738;gene-E3N88_43560;gene-E3N88_00256;gene-E3N…	K02865+K02865+K02866+K02866+K02866+K02867+K02870+K02873+K02875+K02881+K02882+K02882+K02882+K02885+K02885+K02886+K02886+K02887+K02893+K02893+K02896+K02896+K02897+K02898+K02898+K02901+K02901+K02902+K02902+K02909+K02909+K02912+K02914+K02916+K02918+K02922+K02922+K02923+K02934+K02934+K02935+K02935+K02935+K02936+K02936+K02936+K02937+K02939+K02939+K02939+K02941+K02941+K02943+K02945+K02945+K02945+K02949+…	https:\\www.genome.jp\dbget-bin\www_bget?map03010
Oxidative phosphorylation	ko00190	56 out of 3337 1.67815403056638%	378 out of 14737 2.56497251815159%	0.999956	1	gene-E3N88_42289;gene-E3N88_00985;gene-E3N88_23069;gene-E3N88_23114;gene-E3N88_27740;gene-E3N88_05892;gene-E3N88_36000;gene-E3N88_40525;gene-E3N88_41148;gene-E3N88_22441;gene-E3N88_27674;gene-E3N88_15246;gene-E3N88_17012;gene-E3N88_18715;gene-E3N88_32575;gene-E3N88_37618;gene-E3N88_44309;gene-E3N88_24811;gene-E3N88_05650;gene-E3N88_14450;gene-E3N88_33123;gene-E3N88_25018;gene-E3N88_40975;gene-E3N…	K00416+K01507+K01507+K01507+K01507+K01535+K01535+K01535+K01535+K02110+K02112+K02113+K02113+K02132+K02132+K02133+K02133+K02134+K02135+K02138+K02138+K02140+K02145+K02145+K02147+K02149+K02150+K02152+K02154+K02154+K02256+K02260+K02261+K02261+K02262+K02265+K02267+K03878+K03879+K03879+K03879+K03879+K03879+K03881+K03881+K03881+K03881+K03884+K03884+K03884+K03884+K03945+K03945+K03955+K05573+K05581	https:\\www.genome.jp\dbget-bin\www_bget?map00190
Amino sugar and nucleotide sugar metabolism	ko00520	62 out of 3337 1.85795624812706%	422 out of 14737 2.8635407477777%	0.999987	1	gene-E3N88_01762;gene-E3N88_14173;gene-E3N88_09718;gene-E3N88_09731;gene-E3N88_32269;gene-E3N88_06057;gene-E3N88_30071;gene-E3N88_10931;gene-E3N88_12750;gene-E3N88_18544;gene-E3N88_35336;gene-E3N88_04543;gene-E3N88_03316;gene-E3N88_13617;gene-E3N88_27703;gene-E3N88_00832;gene-E3N88_00834;gene-E3N88_00913;gene-E3N88_05166;gene-E3N88_16838;gene-E3N88_18255;gene-E3N88_35866;gene-E3N88_35867;gene-E3N…	K00012+K00326+K00621+K00621+K00820+K00844+K00844+K00847+K00847+K00847+K00847+K00963+K00966+K00966+K00975+K01183+K01183+K01183+K01183+K01183+K01183+K01183+K01183+K01183+K01183+K01183+K01183+K01209+K01209+K01711+K01784+K08678+K08679+K08679+K08679+K10046+K12373+K12373+K12447+K12448+K12448+K12448+K12449+K12449+K13379+K13379+K13379+K13648+K13648+K13648+K15920+K15920+K15920+K16190+K16190+K16190+K16190+…	https:\\www.genome.jp\dbget-bin\www_bget?map00520
Sphingolipid metabolism	ko00600	38 out of 3337 1.13874737788433%	299 out of 14737 2.02890683314107%	0.999996	1	gene-E3N88_01865;gene-E3N88_35745;gene-E3N88_35820;gene-E3N88_06863;gene-E3N88_06868;gene-E3N88_06881;gene-E3N88_06886;gene-E3N88_22189;gene-E3N88_30212;gene-E3N88_30214;gene-E3N88_46144;gene-E3N88_12491;gene-E3N88_46219;gene-E3N88_05578;gene-E3N88_02370;gene-E3N88_05601;gene-E3N88_07802;gene-E3N88_16405;gene-E3N88_39648;gene-E3N88_39649;gene-E3N88_43291;gene-E3N88_46048;gene-E3N88_46230;gene-E3N…	K00654+K00654+K00654+K04628+K04628+K04628+K04628+K04628+K04628+K04628+K04628+K04708+K04708+K07407+K12309+K12309+K12309+K12309+K12309+K12309+K12309+K12309+K12309+K12349+K12349+K12349+K12349+K12349+K12349+K12349+K12349+K12349+K12349+K12349+K12349+K12349+K17108+K17108	https:\\www.genome.jp\dbget-bin\www_bget?map00600
RNA polymerase	ko03020	48 out of 3337 1.43841774048547%	417 out of 14737 2.82961253986564%	1	1	gene-E3N88_29052;gene-E3N88_04045;gene-E3N88_04574;gene-E3N88_06009;gene-E3N88_07892;gene-E3N88_08863;gene-E3N88_10436;gene-E3N88_10696;gene-E3N88_12195;gene-E3N88_12196;gene-E3N88_12633;gene-E3N88_12955;gene-E3N88_14373;gene-E3N88_14569;gene-E3N88_20767;gene-E3N88_21540;gene-E3N88_21706;gene-E3N88_22989;gene-E3N88_23984;gene-E3N88_26673;gene-E3N88_27038;gene-E3N88_27260;gene-E3N88_31060;gene-E3N…	K03004+K03006+K03006+K03006+K03006+K03006+K03006+K03006+K03006+K03006+K03006+K03006+K03006+K03006+K03006+K03006+K03006+K03006+K03006+K03006+K03006+K03006+K03006+K03006+K03006+K03006+K03006+K03006+K03006+K03006+K03006+K03006+K03006+K03006+K03006+K03006+K03006+K03013+K03013+K03015+K03017+K03021+K03024+K03026+K03040+K03040+K03046+K03046	https:\\www.genome.jp\dbget-bin\www_bget?map03020
Photosynthesis	ko00195	25 out of 3337 0.749175906502847%	277 out of 14737 1.87962271832802%	1	1	gene-E3N88_22441;gene-E3N88_27674;gene-E3N88_15246;gene-E3N88_17012;gene-E3N88_23615;gene-E3N88_29293;gene-E3N88_27519;gene-E3N88_32659;gene-E3N88_40007;gene-E3N88_06479;gene-E3N88_26700;gene-E3N88_44029;gene-E3N88_22001;gene-E3N88_41491;gene-E3N88_35709;gene-E3N88_14285;gene-E3N88_16300;gene-E3N88_26451;gene-E3N88_10589;gene-E3N88_31175;gene-E3N88_43427;gene-E3N88_44478;gene-E3N88_16231;gene-E3N…	K02110+K02112+K02113+K02113+K02634+K02634+K02636+K02639+K02639+K02689+K02689+K02692+K02693+K02695+K02699+K02703+K02703+K02703+K02717+K02717+K02717+K02717+K03542+K08902+K08903	https:\\www.genome.jp\dbget-bin\www_bget?map00195
Other glycan degradation	ko00511	31 out of 3337 0.92897812406353%	409 out of 14737 2.77532740720635%	1	1	gene-E3N88_10169;gene-E3N88_10949;gene-E3N88_11939;gene-E3N88_16780;gene-E3N88_17523;gene-E3N88_19477;gene-E3N88_21459;gene-E3N88_21711;gene-E3N88_23559;gene-E3N88_33097;gene-E3N88_35802;gene-E3N88_37271;gene-E3N88_37275;gene-E3N88_43282;gene-E3N88_43454;gene-E3N88_44606;gene-E3N88_01832;gene-E3N88_37328;gene-E3N88_02370;gene-E3N88_05601;gene-E3N88_07802;gene-E3N88_16405;gene-E3N88_39648;gene-E3N…	K01191+K01191+K01191+K01191+K01191+K01191+K01191+K01191+K01191+K01191+K01191+K01191+K01191+K01191+K01191+K01191+K01206+K01206+K12309+K12309+K12309+K12309+K12309+K12309+K12309+K12309+K12309+K12373+K12373+K17108+K17108	https:\\www.genome.jp\dbget-bin\www_bget?map00511
