# Supplementary material for: Transcriptome analysis of critical genes related to flowering in Mikania micrantha at different altitudes provides insights for a potential control
Source: BMC Genomics. 2023 Jan 10;24:14. doi: 10.1186/s12864-023-09108-8 (PMC9832669; doi:10.1186/s12864-023-09108-8)
Supplement: Supplementary file 5 — Additional file 5: Table S3. Differentially expressed genes (DEGs) involved in flowering-related pathways. [file 12864_2023_9108_MOESM5_ESM.xlsx]

## Sheet: Sheet1
Table S3. Differentially expressed genes (DEGs) involved in flowering-related pathways
Gene ID	Annotation	Altitudes
		E22	E92	E132
gene-E3N88_25494	cyclic dof factor 1	6.34	3.26333	4.48667
gene-E3N88_45830	cyclic dof factor 1	3.28333	1.04333	2.04667
gene-E3N88_39295	Transcription factor TCP	10.6567	17.83	1.44667
gene-E3N88_24171	Transcription factor TCP	5.66667	6.64333	2.22667
gene-E3N88_30322	zinc finger protein CONSTANS	2.13667	8.98333	1.36667
gene-E3N88_30353	zinc finger protein CONSTANS	3.06333	8.24667	3.23667
gene-E3N88_44145	zinc finger protein CONSTANS	9.18667	27.3467	18.2833
gene-E3N88_27628	zinc finger protein CONSTANS	2.35333	38.84	22.48
gene-E3N88_19357	LATE ELONGATED HYPOCOTYL	33.2167	17.89	19.8233
gene-E3N88_10559	TIMING OF CAB OF EXPRESSION 1	13.7167	47.5367	0.663333
gene-E3N88_07651	GIGANTEA	1.79667	5.22667	0.683333
gene-E3N88_31214	SQUAMOSA PROMOTER-BINDING-LIKE PROTEIN 3	9.25667	32.0867	1.07667
gene-E3N88_08137	HIGH EXPRESSION OF OS-MOTICALLY RESPONSIVE GENES 1	15.87	16.71	10.1433
gene-E3N88_22029	FLOWERING LOCUS K	119.393	127.187	96.6967
gene-E3N88_20997	MADS-box protein SVP	100.273	115.653	174.413
gene-E3N88_03456	EMBRYONIC FLOWER 2	5.25333	3.07667	1.60667
gene-E3N88_38713	EMBRYONIC FLOWER 2	62.4867	58.8533	43.71
gene-E3N88_39651	EMBRYONIC FLOWER 1	1.57333	0.76	1.02667
gene-E3N88_01552	GIBBERELLIN RECEPTOR GID1	78.7933	91.0633	59.85
gene-E3N88_01648	GA RECEPTOR DELLA PROTEIN GIBBERELLIC ACID INSENSITIVE1	0.883333	0.6	2.50333
gene-E3N88_02181	GA RECEPTOR DELLA PROTEIN GIBBERELLIC ACID INSENSITIVE1	7.26333	7.16333	15.3433
gene-E3N88_11002	SQUAMOSA PROMOTER-BINDING-LIKE PROTEIN 9	7.39667	14.2133	6.58667
gene-E3N88_30130	APETALA 2	16.2	20.7933	16.1467
gene-E3N88_35788	VERNALIZATION IN-SENSITIVE 3	16.49	20.1233	11.2167
gene-E3N88_23754	VERNALIZATION IN-SENSITIVE 3	6.68333	8.62667	2.63333
gene-E3N88_19186	FRIGIDA	11.06	9.59667	19.9967
gene-E3N88_33362	FLOWERING TIME CONTROL PROTEIN FY	32.6733	33.6933	12.04
gene-E3N88_38171	FLOW-ERING LOCUS D	0.04	0.27	0.00333333
gene-E3N88_27779	CLEAVAGE STIMULATION FACTOR SUBUNIT 77	5.57	31.4333	15.4533
gene-E3N88_12514	APETALA 1	18.1767	58.1433	0.153333
gene-E3N88_02600	APETALA 1	16.39	32.8633	0
gene-E3N88_25544	APETALA 1	1.69	4.47667	0
gene-E3N88_43477	APETALA 1	1.99333	5.47	0
gene-E3N88_06802	SEPALLATA	3.94	14.1333	0.113333
gene-E3N88_44526	CAULIFLOWER	14.4233	27.6567	0.51
gene-E3N88_02600	CAULIFLOWER	16.39	32.8633	0
gene-E3N88_21223	leafy	18.22	54.4433	0.28
gene-E3N88_18913	leafy	0	0.44	0.116667
gene-E3N88_37057	UPPRESSOR OF CONSTANS OVEREXPRESSION 1	20.96	53.37	36.1
gene-E3N88_00496	flowering locus T	0	0.1	0
gene-E3N88_00497	flowering locus T	0	0.1	0
