# Supplementary material for: Transcriptome analysis of critical genes related to flowering in Mikania micrantha at different altitudes provides insights for a potential control
Source: BMC Genomics. 2023 Jan 10;24:14. doi: 10.1186/s12864-023-09108-8 (PMC9832669; doi:10.1186/s12864-023-09108-8)
Supplement: Supplementary file 6 — Additional file 6: Table S4. Differentially expressed genes (DEGs) involved in the signaling pathways of various hormones. [file 12864_2023_9108_MOESM6_ESM.xlsx]

## Sheet: Sheet1
Table S4. Differentially expressed genes (DEGs) involved in the signaling pathways of various hormones
Gene ID	Annotation	Altitudes
Auxin signal pathway		E2	E9	E13
gene-E3N88_03151	auxin response factor 16	2.40667	1.2	2.51333
gene-E3N88_02354	auxin-responsive protein SAUR50	1.49	0.29	0.716667
gene-E3N88_20899	Protein WALLS ARE THIN 1	57.3233	55.4167	206.853
gene-E3N88_45701	auxin-responsive protein IAA16	3.29	9.13333	1.84667
gene-E3N88_22006	auxin-responsive protein IAA13	0.0233333	6.95	0.0266667
gene-E3N88_04791	Auxin-induced protein 10A5	4.67333	4.59	9.72
gene-E3N88_33725	protein TRANSPORT INHIBITOR RESPONSE 1	4.62667	1.33333	3.48667
gene-E3N88_41591	probable indole-3-pyruvate monooxygenase YUCCA10	23.7067	2.04667	24.81
gene-E3N88_45046	indole-3-acetaldehyde oxidase	4.16667	2.31333	8.86333
gene-E3N88_24602	indole-3-acetaldehyde oxidase	1.08667	0.733333	2.22
gene-E3N88_43723	auxin transporter-like protein 2	6.94333	8.17	15.6333
gene-E3N88_03415	auxin transporter-like protein 2	3.67	0.976667	2.78333
gene-E3N88_40113	indole-3-acetic acid-amido synthetase GH3.1	0.983333	0.32	0.973333
GA signaling and metabolism pathway		E2	E9	E13
gene-E3N88_25626	Ent-kaurene oxidase	4.67667	8.28667	0.493333
gene-E3N88_18542	gibberellin 20 oxidase 1	5.17333	12.3067	9.72333
gene-E3N88_27609	gibberellin 2-beta-dioxygenase 1	2.6	0.99	2.94667
gene-E3N88_18925	gibberellin 2-beta-dioxygenase 8	3.59	3.51333	6.5
Cytokinin signaling pathway		E2	E9	E13
gene-E3N88_43461	LONELY GUY 3	0.236667	1.37667	0.176667
gene-E3N88_24526	LONELY GUY 7	3.55667	5.95667	1.95667
gene-E3N88_46003	LONELY GUY 3	0.143333	1.99333	0.0166667
gene-E3N88_13280	LONELY GUY 3	0.21	1.71	0.58
gene-E3N88_31793	cytokinin dehydrogenase 6	2.95	1.49333	6.29667
gene-E3N88_42043	glycosyltransferase UGT95A1	42	10.0167	18.88
Ethylene signaling pathway		E2	E9	E13
gene-E3N88_01500	ETHYLENE INSENSITIVE 3	120.163	59.41	66.7133
gene-E3N88_24400	ETHYLENE INSENSITIVE 3	0.466667	0.0766667	1.62667
gene-E3N88_07983	1-aminocyclopropane-1-carboxylate oxidase homolog 1	5.76	4.06333	10.9367
gene-E3N88_30550	1-aminocyclopropane-1-carboxylate synthase	45.8533	23.1267	64.6533
gene-E3N88_26890	ethylene-responsive transcription factor ERF039	2.84	1.16667	4.28667
gene-E3N88_36301	ethylene-responsive transcription factor ERF016	63.94	28.1	66.07
gene-E3N88_40090	ethylene-responsive transcription factor ERF109	21.4	14.3767	92.7533
gene-E3N88_40091	ethylene-responsive transcription factor ERF109	20.8067	13.7933	95.2133
gene-E3N88_12745	ethylene-responsive transcription factor ERF027	38.89	21.75	45.92
gene-E3N88_03928	ethylene-responsive transcription factor ERF07	6.26	3.56	7.25
gene-E3N88_45096	EIN3-binding F-box protein 2	35.47	5.76667	14.6067
ABA signaling pathway		E2	E9	E13
gene-E3N88_13343	xanthoxin dehydrogenase	26.7633	23.2067	80.4133
gene-E3N88_18082	Lactuca sativa 9-cis-epoxycarotenoid dioxygenase 2	2.00667	0.376667	0.436667
gene-E3N88_34594	Lactuca sativa 9-cis-epoxycarotenoid dioxygenase 3	280.06	45.56	46.3333
gene-E3N88_26993	Zeaxanthin epoxidase	32.79	33.12	63.5333
gene-E3N88_30140	zeaxanthin epoxidase	20.3567	3.44333	8.97667
gene-E3N88_05972	abscisic acid receptor PYL8	5.23333	2.59	6.09
gene-E3N88_13596	Abscisic acid receptor PYL4	5.31667	1.94	17.2
gene-E3N88_10396	ABSCISIC ACID-INSENSITIVE 5-like protein 5	57.9833	15.1833	25.6833
gene-E3N88_20731	ABSCISIC ACID-INSENSITIVE 5-like protein 5	101.327	52.1233	58.3933
gene-E3N88_36108	abscisic acid 8'-hydroxylase 2	12.9733	4.97333	18.26
JA signaling pathway		E2	E9	E13
gene-E3N88_19409	Jasmonic acid-amido synthetase JAR1	103.463	7.36333	18.92
gene-E3N88_40268	4-coumarate--CoA ligase-like 5	102.213	46.38	118.263
gene-E3N88_25571	MYC2	6.32	1.94333	1.23333
gene-E3N88_19066	lipoxygenase 3	32.96	4.99	2.99667
SA signaling pathway		E2	E9	E13
gene-E3N88_44836	Serine/threonine-protein kinase PCRK2	0.18	0.183333	6.13333
gene-E3N88_44837	Serine/threonine-protein kinase PCRK1	0.83	0.15	2.26333
gene-E3N88_31948	Serine/threonine-protein kinase PCRK1	1.57333	0.816667	2.43
BR signaling pathway		E2	E9	E13
gene-E3N88_34632	BES1/BZR1 homolog protein 4	14.55	17.31	5.74
gene-E3N88_41394	DWARF 4	4.32667	12.1767	11.0667
gene-E3N88_46167	cytochrome P450 734A1	0.13	0.353333	1
